# Supplementary material for: A bacterial small RNA regulates the adaptation of Helicobacter pylori to the host environment
Source: Nat Commun. 2021 Apr 9;12:2085. doi: 10.1038/s41467-021-22317-7 (PMC8035401; doi:10.1038/s41467-021-22317-7)
Supplement: Supplementary file 4 — Supplementary Data 1 [file 41467_2021_22317_MOESM4_ESM.xlsx]

## Sheet: SD1
Supplementary Data 1 | Summary of mutations in the isolates recovered from H. pylori-infected Mongolian gerbils. The number of mutations in the isolates of 40 strains recovered from H. pylori-infected Mongolian gerbils’ stomachs 8 weeks post infection are listed.
Animal No.	Strain Name	Total No. of mutations	SNPs (single nucleotide polymorphysms)				indel (insertion/deletion)			SNPs rate per base per year	indel rate per base per year
			total	nonsynonymous	synonymous	intergenic	Total	genic	intergenic
#1	S41	50	37	15	18	4	13	5	8	0.000143477	5.04109e-05
	S42	48	40	15	20	5	8	2	6	0.000155111	3.10221e-05
	S43	44	38	12	21	5	6	4	2	0.000147355	2.32666e-05
	S44	46	41	16	21	4	5	1	4	0.000158988	1.93888e-05
#2	S45	48	39	15	17	7	9	2	7	0.000151233	3.48999e-05
	S46	47	38	22	14	2	9	1	8	0.000147355	3.48999e-05
	S47	46	36	15	15	6	10	2	8	0.000139599	3.87776e-05
	S48	48	41	20	16	5	7	2	5	0.000158988	2.71443e-05
#3	S49	17	12	7	3	2	5	4	1	4.65332e-05	1.93888e-05
	S50	26	18	8	8	2	7	3	4	6.97997e-05	2.71443e-05
	S51	17	11	7	2	2	6	3	3	4.26554e-05	2.32666e-05
	S52	20	13	7	2	4	7	4	3	5.04109e-05	2.71443e-05
#4	S53	27	16	7	6	3	11	5	6	6.20442e-05	4.26554e-05
	S54	15	10	4	5	1	5	1	4	3.87776e-05	1.93888e-05
	S55	24	14	5	5	4	10	3	7	5.42887e-05	3.87776e-05
	S56	25	13	5	6	2	12	4	8	5.04109e-05	4.65332e-05
#5	S57	25	15	5	7	3	10	4	6	5.81665e-05	3.87776e-05
	S58	29	15	5	5	5	14	5	9	5.81665e-05	5.42887e-05
	S59	23	13	5	6	2	10	2	8	5.04109e-05	3.87776e-05
	S60	27	16	5	7	4	11	3	8	6.20442e-05	4.26554e-05
#6	S61	29	20	8	8	4	9	2	7	7.75553e-05	3.48999e-05
	S62	35	25	10	12	3	10	2	8	9.69441e-05	3.87776e-05
	S63	25	16	6	5	5	9	3	6	6.20442e-05	3.48999e-05
	S64	36	28	14	10	4	8	2	6	0.000108577	3.10221e-05
#7	S65	50	39	14	21	4	11	5	6	0.000151233	4.26554e-05
	S66	47	39	13	22	4	8	5	3	0.000151233	3.10221e-05
	S67	55	44	15	22	7	11	4	7	0.000170622	4.26554e-05
	S68	54	44	14	23	7	10	4	6	0.000170622	3.87776e-05
#8	S69	52	41	21	17	3	11	3	8	0.000158988	4.26554e-05
	S70	61	52	17	30	5	9	2	7	0.000201644	3.48999e-05
	S71	41	33	15	14	4	7	1	6	0.000127966	2.71443e-05
	S72	39	34	15	16	3	5	0	5	0.000131844	1.93888e-05
#9	S73	43	37	17	15	4	6	2	4	0.000143477	2.32666e-05
	S74	79	70	32	31	7	9	2	7	0.000271443	3.48999e-05
	S75	71	63	29	26	8	8	4	4	0.000244299	3.10221e-05
	S76	43	34	15	17	2	9	3	6	0.000131844	3.48999e-05
#10	S77	45	36	8	6	21	9	3	6	0.000139599	3.48999e-05
	S78	41	34	9	5	20	7	2	5	0.000131844	2.71443e-05
	S79	41	32	5	6	21	9	3	6	0.000124088	3.48999e-05
	S80	41	32	7	5	20	9	3	6	0.000124088	3.48999e-05
									Average	0.000119144	3.38335e-05
									SD	5.59947e-05	8.51332e-06
