# Supplementary material for: A bacterial small RNA regulates the adaptation of Helicobacter pylori to the host environment
Source: Nat Commun. 2021 Apr 9;12:2085. doi: 10.1038/s41467-021-22317-7 (PMC8035401; doi:10.1038/s41467-021-22317-7)
Supplement: Supplementary file 5 — Supplementary Data 2 [file 41467_2021_22317_MOESM5_ESM.xlsx]

## Sheet: SD2
Supplementary Data 2 | Mutated sequence list of the 40 strains recovered from H. pylori-infected Mongolian gerbils’ stomach.
Strain name	Position in ATCC 43504	Sequence in		Type of difference		Annotation	Gene nearby the intergenic region (#1)	Gene nearby the intergenic region (#2)
		ATCC 43504	Reisolate
S41	89186	T	C	SNP	intergenic		HP0995
S41	99327	C	T	SNP	synonymous	jhp0935
S41	168379	C	T	SNP	synonymous	HP1547
S41	199597	C	T	SNP	intergenic		HP1582	jhp1488
S41	204483	CGTTCCGCTTTCAGTCTCGCTTCTTGTTCCGCTTTCAGTCTCGCTTCTTGTTCCGCTTTCAGTCTCGCTTCTTGTTCCGCTTTCA	CGTTCCGCTTTCA	indel	frameshift deletion	HPATCC43504_00192
S41	232964	C	A	SNP	intergenic		HPPC_00115
S41	276989	G	A	SNP	nonsynonymous	HPP12_0070
S41	315327	ACCCCCCCCCC	ACCCCCCCCCCC	indel	intergenic		HP0103
S41	374756	CGGGGGGGGGGGG	CGGGGGGGGGGGGGG	indel	frameshift insertion	jhp0151
S41	430922	G	A	SNP	nonsynonymous	HP0194
S41	455599	TGGGGGGGGGG	TGGGGGGGGG	indel	frameshift deletion	HP0217
S41	546511	CAAAAAAAAAAAA	CAAAAAAAAAAAAA	indel	intergenic		HP1243/HPG27_298
S41	672079	C	A	SNP	nonsynonymous	HP1134
S41	691071	G	A	SNP	synonymous	HP0489
S41	691074	A	C	SNP	synonymous	HP0489
S41	691077	G	A	SNP	nonsynonymous	HP0489
S41	691089	A	G	SNP	synonymous	HP0489
S41	691091	C	A	SNP	nonsynonymous	HP0489
S41	691101	T	C	SNP	synonymous	HP0489
S41	691113	G	T	SNP	nonsynonymous	HP0489
S41	691157	C	A	SNP	nonsynonymous	HP0489
S41	691173	C	A	SNP	synonymous	HP0489
S41	691175	A	G	SNP	nonsynonymous	HP0489
S41	691179	C	G	SNP	synonymous	HP0489
S41	691185	A	G	SNP	nonsynonymous	HP0489
S41	691189	C	G	SNP	nonsynonymous	HP0489
S41	691190	A	C	SNP	nonsynonymous	HP0489
S41	801836	GAAAAAAAAAAAA	GAAAAAAAAAAAAA	indel	intergenic		jhp0540
S41	830053	C	T	SNP	nonsynonymous	HPP12_0617
S41	839999	T	C	SNP	nonsynonymous	HPB8_818
S41	873661	C	T	SNP	synonymous	HP0651
S41	873681	G	A	SNP	synonymous	HP0651
S41	873702	G	T	SNP	synonymous	HP0651
S41	873717	C	T	SNP	synonymous	HP0651
S41	879985	C	T	SNP	nonsynonymous	HP0656
S41	952086	TTCTCTCTCTCTCTCTC	TTCTCTCTCTCTCTC	indel	intergenic		HPG27_677
S41	958574	CGAGAGAGAGAGAG	CGAGAGAGAGAGAGAG	indel	intergenic		HPG27_680
S41	958719	G	A	SNP	intergenic		HPG27_680
S41	1043704	GTTTTTTTTTTTTTT	GTTTTTTTTTTTTTTTTT	indel	frameshift insertion/intergenic	HPnc4170	HP0811	HPnc4160
S41	1187376	ATTTTTTT	ATTTTTTTT	indel	intergenic		HP0947
S41	1332690	C	A	SNP	synonymous	HPATCC43504_01275
S41	1332954	T	G	SNP	synonymous	HPATCC43504_01275
S41	1332987	T	C	SNP	synonymous	HPATCC43504_01275
S41	1332996	T	G	SNP	synonymous	HPATCC43504_01275
S41	1332997	G	C	SNP	nonsynonymous	HPATCC43504_01275
S41	1332999	T	C	SNP	synonymous	HPATCC43504_01275
S41	1582085	TTT	TTTTTT	indel	intergenic		HELPY_1317	HP0228
S41	1592784	ATGTG	ATG	indel	frameshift deletion	HP1354
S41	1592801	T	G	SNP	synonymous	HP1354
S41	1593602	TGGGGGGGGGGG	TGGGGGGGGGGGG	indel	frameshift insertion	HP1354
S42	99327	C	T	SNP	synonymous	jhp0935
S42	168379	C	T	SNP	synonymous	HP1547
S42	199597	C	T	SNP	intergenic		HP1582	jhp1488
S42	276989	G	A	SNP	nonsynonymous	HPP12_0070
S42	372979	T	C	SNP	intergenic		HP0162
S42	374769	T	G	SNP	nonsynonymous	jhp0151
S42	430922	G	A	SNP	nonsynonymous	HP0194
S42	548957	C	T	SNP	intergenic		jhp1163	HPG27_298
S42	548965	C	T	SNP	intergenic		jhp1163	HPG27_298
S42	548978	G	T	SNP	intergenic		jhp1163	HPG27_298
S42	672079	C	A	SNP	nonsynonymous	HP1134
S42	691071	G	A	SNP	synonymous	HP0489
S42	691074	A	C	SNP	synonymous	HP0489
S42	691077	G	A	SNP	nonsynonymous	HP0489
S42	691089	A	G	SNP	synonymous	HP0489
S42	691091	C	A	SNP	nonsynonymous	HP0489
S42	691101	T	C	SNP	synonymous	HP0489
S42	691113	G	T	SNP	nonsynonymous	HP0489
S42	691157	C	A	SNP	nonsynonymous	HP0489
S42	691173	C	A	SNP	synonymous	HP0489
S42	691175	A	G	SNP	nonsynonymous	HP0489
S42	691179	C	G	SNP	synonymous	HP0489
S42	691185	A	G	SNP	nonsynonymous	HP0489
S42	691189	C	G	SNP	nonsynonymous	HP0489
S42	691190	A	C	SNP	nonsynonymous	HP0489
S42	801836	GAAAAAAAAAAAA	GAAAAAAAAAAAAA	indel	intergenic		jhp0540
S42	830053	C	T	SNP	nonsynonymous	HPP12_0617
S42	873661	C	T	SNP	synonymous	HP0651
S42	873681	G	A	SNP	synonymous	HP0651
S42	873702	G	T	SNP	synonymous	HP0651
S42	873717	C	T	SNP	synonymous	HP0651
S42	873807	C	G	SNP	synonymous	HP0651
S42	874024	AGGGGGGGGG	AGGGGGGGGGG	indel	intergenic		HP0651
S42	879985	C	T	SNP	nonsynonymous	HP0656
S42	958574	CGAGAGAGAGAGAG	CGAGAGAGAGAGAGAG	indel	intergenic		HPG27_680
S42	1043704	GTTTTTTTTTTTTTT	GTTTTTTTTTTTTTTTTT	indel	frameshift insertion/intergenic	HPnc4170	HP0811	HPnc4160
S42	1124346	CGAGAGAGAGAGAGAGAGAG	CGAGAGAGAGAGAGAGAGAGAG	indel	intergenic		HPG27_1187
S42	1187376	ATTTTTTT	ATTTTTTTT	indel	intergenic		HP0947
S42	1332690	C	A	SNP	synonymous	HPATCC43504_01275
S42	1332900	G	T	SNP	synonymous	HPATCC43504_01275
S42	1332906	C	T	SNP	synonymous	HPATCC43504_01275
S42	1332954	T	G	SNP	synonymous	HPATCC43504_01275
S42	1332987	T	C	SNP	synonymous	HPATCC43504_01275
S42	1332996	T	G	SNP	synonymous	HPATCC43504_01275
S42	1332997	G	C	SNP	nonsynonymous	HPATCC43504_01275
S42	1332999	T	C	SNP	synonymous	HPATCC43504_01275
S42	1592786	GT	G	indel	frameshift deletion	HP1354
S42	1663529	GTTTTT	GTTTT	indel	1 bp deletion
S43	99327	C	T	SNP	synonymous	jhp0935
S43	168379	C	T	SNP	synonymous	HP1547
S43	199597	C	T	SNP	intergenic		HP1582	jhp1488
S43	276989	G	A	SNP	nonsynonymous	HPP12_0070
S43	374756	CGGGGGGGGGGGG	CGGGGGGGGGGGGGG	indel	frameshift insertion	jhp0151
S43	430922	G	A	SNP	nonsynonymous	HP0194
S43	466419	TGAGAGAGAGAGAGAGAG	TGAGAGAGAGAGAGAG	indel	intergenic		HP0227
S43	540566	GGAGATTAAACAAGAGATTAAACAAGAGATTAAACAAGAG	GGAGATTAAACAAGAGATTAAACAAGAGATTAAACAAGAGATTAAACAAGAG	indel	frameshift insertion
S43	548965	C	T	SNP	intergenic		jhp1163	HPG27_298
S43	548978	G	T	SNP	intergenic		jhp1163	HPG27_298
S43	548994	A	T	SNP	intergenic		jhp1163	HPG27_298
S43	672079	C	A	SNP	nonsynonymous	HP1134
S43	691071	G	A	SNP	synonymous	HP0489
S43	691074	A	C	SNP	synonymous	HP0489
S43	691077	G	A	SNP	nonsynonymous	HP0489
S43	691089	A	G	SNP	synonymous	HP0489
S43	691091	C	A	SNP	nonsynonymous	HP0489
S43	691101	T	C	SNP	synonymous	HP0489
S43	691113	G	T	SNP	nonsynonymous	HP0489
S43	691173	C	A	SNP	synonymous	HP0489
S43	691175	A	G	SNP	nonsynonymous	HP0489
S43	691179	C	G	SNP	synonymous	HP0489
S43	691185	A	G	SNP	nonsynonymous	HP0489
S43	691189	C	G	SNP	nonsynonymous	HP0489
S43	691190	A	C	SNP	nonsynonymous	HP0489
S43	830053	C	T	SNP	nonsynonymous	HPP12_0617
S43	873661	C	T	SNP	synonymous	HP0651
S43	873681	G	A	SNP	synonymous	HP0651
S43	873702	G	T	SNP	synonymous	HP0651
S43	873717	C	T	SNP	synonymous	HP0651
S43	948328	C	A	SNP	synonymous	HPP12_0726
S43	1187376	ATTTTTTT	ATTTTTTTT	indel	intergenic		HP0947
S43	1318527	C	A	SNP	intergenic	jhp1031
S43	1332690	C	A	SNP	synonymous	HPATCC43504_01275
S43	1332900	G	T	SNP	synonymous	HPATCC43504_01275
S43	1332906	C	T	SNP	synonymous	HPATCC43504_01275
S43	1332954	T	G	SNP	synonymous	HPATCC43504_01275
S43	1332987	T	C	SNP	synonymous	HPATCC43504_01275
S43	1332996	T	G	SNP	synonymous	HPATCC43504_01275
S43	1332997	G	C	SNP	nonsynonymous	HPATCC43504_01275
S43	1332999	T	C	SNP	synonymous	HPATCC43504_01275
S43	1592784	ATGTG	ATG	indel	frameshift deletion	HP1354
S43	1592801	T	G	SNP	synonymous	HP1354
S43	1593602	TGGGGGGGGGGG	G	indel	frameshift deletion	HP1354
S44	99327	C	T	SNP	synonymous	jhp0935
S44	168379	C	T	SNP	synonymous	HP1547
S44	199597	C	T	SNP	intergenic		HP1582	jhp1488
S44	232964	C	A	SNP	intergenic		HPPC_00115
S44	276989	G	A	SNP	nonsynonymous	HPP12_0070
S44	430922	G	A	SNP	nonsynonymous	HP0194
S44	549326	G	T	SNP	intergenic		jhp1163	HPG27_298
S44	672079	C	A	SNP	nonsynonymous	HP1134
S44	691071	G	A	SNP	synonymous	HP0489
S44	691074	A	C	SNP	synonymous	HP0489
S44	691077	G	A	SNP	nonsynonymous	HP0489
S44	691089	A	G	SNP	synonymous	HP0489
S44	691091	C	A	SNP	nonsynonymous	HP0489
S44	691101	T	C	SNP	synonymous	HP0489
S44	691113	G	T	SNP	nonsynonymous	HP0489
S44	691173	C	A	SNP	synonymous	HP0489
S44	691175	A	G	SNP	nonsynonymous	HP0489
S44	691179	C	G	SNP	synonymous	HP0489
S44	691185	A	G	SNP	nonsynonymous	HP0489
S44	691189	C	G	SNP	nonsynonymous	HP0489
S44	691190	A	C	SNP	nonsynonymous	HP0489
S44	801836	GAAAAAAAAAAAA	GAAAAAAAAAAAAA	indel	intergenic		jhp0540
S44	830053	C	T	SNP	nonsynonymous	HPP12_0617
S44	839999	T	C	SNP	nonsynonymous	HPB8_818
S44	873661	C	T	SNP	synonymous	HP0651
S44	873681	G	A	SNP	synonymous	HP0651
S44	873702	G	T	SNP	synonymous	HP0651
S44	873717	C	T	SNP	synonymous	HP0651
S44	879985	C	T	SNP	nonsynonymous	HP0656
S44	958574	CGAGAGAGAGAGAG	CGAGAGAGAGAGAGAG	indel	intergenic		HPG27_680
S44	1043704	GTTTTTTTTTTTTTT	GTTTTTTTTTTTTTTTTT	indel	frameshift insertion/intergenic	HPnc4170	HP0811	HPnc4160
S44	1066590	T	A	SNP	intergenic		jhp0775
S44	1187376	ATTTTTTT	ATTTTTTTT	indel	intergenic		HP0947
S44	1192843	T	G	SNP	nonsynonymous	HPP12_0950
S44	1252178	C	T	SNP	nonsynonymous	HP0407
S44	1284281	T	C	SNP	synonymous	HPG27_1018
S44	1332690	C	A	SNP	synonymous	HPATCC43504_01275
S44	1332900	G	T	SNP	synonymous	HPATCC43504_01275
S44	1332906	C	T	SNP	synonymous	HPATCC43504_01275
S44	1332954	T	G	SNP	synonymous	HPATCC43504_01275
S44	1332987	T	C	SNP	synonymous	HPATCC43504_01275
S44	1332996	T	G	SNP	synonymous	HPATCC43504_01275
S44	1332997	G	C	SNP	nonsynonymous	HPATCC43504_01275
S44	1332999	T	C	SNP	synonymous	HPATCC43504_01275
S44	1592784	ATGTG	ATG	indel	frameshift deletion	HP1354
S44	1592801	T	G	SNP	synonymous	HP1354
S45	99327	C	T	SNP	synonymous	jhp0935
S45	168379	C	T	SNP	synonymous	HP1547
S45	199597	C	T	SNP	intergenic		HP1582	jhp1488
S45	251374	G	A	SNP	nonsynonymous	HP0045
S45	276989	G	A	SNP	nonsynonymous	HPP12_0070
S45	374756	CGGGGGGGGGGGG	CGGGGGGGGGGGGGG	indel	frameshift insertion	jhp0151
S45	424517	CGGGG	CGGGGG	indel	intergenic		HP0189	HP0188
S45	430922	G	A	SNP	nonsynonymous	HP0194
S45	546511	CAAAAAAAAAAAA	CAAAAAAAAAAAAA	indel	intergenic		HP1243/HPG27_298
S45	548957	C	T	SNP	intergenic		jhp1163	HPG27_298
S45	548965	C	T	SNP	intergenic		jhp1163	HPG27_298
S45	548994	A	T	SNP	intergenic		jhp1163	HPG27_298
S45	691071	G	A	SNP	synonymous	HP0489
S45	691074	A	C	SNP	synonymous	HP0489
S45	691077	G	A	SNP	nonsynonymous	HP0489
S45	691089	A	G	SNP	synonymous	HP0489
S45	691091	C	A	SNP	nonsynonymous	HP0489
S45	691101	T	C	SNP	synonymous	HP0489
S45	691113	G	T	SNP	nonsynonymous	HP0489
S45	691157	C	A	SNP	nonsynonymous	HP0489
S45	691173	C	A	SNP	synonymous	HP0489
S45	691175	A	G	SNP	nonsynonymous	HP0489
S45	691179	C	G	SNP	synonymous	HP0489
S45	691185	A	G	SNP	nonsynonymous	HP0489
S45	691189	C	G	SNP	nonsynonymous	HP0489
S45	691190	A	C	SNP	nonsynonymous	HP0489
S45	748650	T	A	SNP	intergenic		HP0514
S45	805851	A	T	SNP	intergenic		HPG27_556
S45	830053	C	T	SNP	nonsynonymous	HPP12_0617
S45	958702	CAAAAAAAAAAAAAAAA	CAAAAAAAAAAAAAAAAAA	indel	intergenic		HPG27_680
S45	1043704	GTTTTTTTTTTTTTT	GTTTTTTTTTTTTTTTTT	indel	frameshift insertion/intergenic	HPnc4170	HP0811	HPnc4160
S45	1187376	ATTTTTTT	ATTTTTTTT	indel	intergenic		HP0947
S45	1262251	C	A	SNP	nonsynonymous	jhp0981
S45	1295885	GATATATATATATATATAT	GATATATATATATATATATATAT,GATATATATATATATATATAT	indel	intergenic		HPATCC43504_01238
S45	1318527	C	A	SNP	intergenic	jhp1031
S45	1332690	C	A	SNP	synonymous	HPATCC43504_01275
S45	1332888	T	G	SNP	synonymous	HPATCC43504_01275
S45	1332893	T	G	SNP	nonsynonymous	HPATCC43504_01275
S45	1332897	A	G	SNP	synonymous	HPATCC43504_01275
S45	1332900	G	T	SNP	synonymous	HPATCC43504_01275
S45	1332906	C	T	SNP	synonymous	HPATCC43504_01275
S45	1332954	T	G	SNP	synonymous	HPATCC43504_01275
S45	1332987	T	C	SNP	synonymous	HPATCC43504_01275
S45	1332996	T	G	SNP	synonymous	HPATCC43504_01275
S45	1332997	G	C	SNP	nonsynonymous	HPATCC43504_01275
S45	1332999	T	C	SNP	synonymous	HPATCC43504_01275
S45	1582072	ATT	ATTTTT	indel	intergenic		HELPY_1317	HP0228
S45	1592786	GT	G	indel	frameshift deletion	HP1354
S46	99327	C	T	SNP	synonymous	jhp0935
S46	168379	C	T	SNP	synonymous	HP1547
S46	199597	C	T	SNP	intergenic		HP1582	jhp1488
S46	251374	G	A	SNP	nonsynonymous	HP0045
S46	276989	G	A	SNP	nonsynonymous	HPP12_0070
S46	315327	ACCCCCCCCCC	ACCCCCCCCCCC	indel	intergenic		HP0103
S46	374756	CGGGGGGGGGGGG	CGGGGGGGGGGGGGG	indel	frameshift insertion	jhp0151
S46	424517	CGGGG	CGGGGG	indel	intergenic		HP0189	HP0188
S46	430922	G	A	SNP	nonsynonymous	HP0194
S46	548965	C	T	SNP	intergenic		jhp1163	HPG27_298
S46	691071	G	A	SNP	synonymous	HP0489
S46	691074	A	C	SNP	synonymous	HP0489
S46	691077	G	A	SNP	nonsynonymous	HP0489
S46	691089	A	G	SNP	synonymous	HP0489
S46	691091	C	A	SNP	nonsynonymous	HP0489
S46	691101	T	C	SNP	synonymous	HP0489
S46	691113	G	T	SNP	nonsynonymous	HP0489
S46	691157	C	A	SNP	nonsynonymous	HP0489
S46	691173	C	A	SNP	synonymous	HP0489
S46	691175	A	G	SNP	nonsynonymous	HP0489
S46	691179	C	G	SNP	synonymous	HP0489
S46	691185	A	G	SNP	nonsynonymous	HP0489
S46	691189	C	G	SNP	nonsynonymous	HP0489
S46	691190	A	C	SNP	nonsynonymous	HP0489
S46	801836	GAAAAAAAAAAAA	GAAAAAAAAAAAAAA	indel	intergenic		jhp0540
S46	830053	C	T	SNP	nonsynonymous	HPP12_0617
S46	839999	T	C	SNP	nonsynonymous	HPB8_818
S46	958702	CAAAAAAAAAAAAAAAA	CAAAAAAAAAAAAAAAAAA	indel	intergenic		HPG27_680
S46	1043704	GTTTTTTTTTTTTTT	GTTTTTTTTTTTTTTTTT	indel	frameshift insertion/intergenic	HPnc4170	HP0811	HPnc4160
S46	1187376	ATTTTTTT	ATTTTTTTT	indel	intergenic		HP0947
S46	1262251	C	A	SNP	nonsynonymous	jhp0981
S46	1295885	GATATATATATATATATAT	GATATATATATATATATATATAT	indel	intergenic		HPATCC43504_01238
S46	1319852	A	AAG	indel	intergenic		HELPY_1075	jhp1032
S46	1332690	C	A	SNP	synonymous	HPATCC43504_01275
S46	1332954	T	G	SNP	synonymous	HPATCC43504_01275
S46	1332987	T	C	SNP	synonymous	HPATCC43504_01275
S46	1332996	T	G	SNP	synonymous	HPATCC43504_01275
S46	1332997	G	C	SNP	nonsynonymous	HPATCC43504_01275
S46	1332999	T	C	SNP	synonymous	HPATCC43504_01275
S46	1482848	G	T	SNP	nonsynonymous	HPG27_298
S46	1482850	T	G	SNP	nonsynonymous	HPG27_298
S46	1482859	T	C	SNP	synonymous	HPG27_298
S46	1482860	C	A	SNP	nonsynonymous	HPG27_298
S46	1482861	G	A	SNP	nonsynonymous	HPG27_298
S46	1483092	G	A	SNP	nonsynonymous	HPG27_298
S46	1483202	G	A	SNP	nonsynonymous	HPG27_298
S46	1483269	A	G	SNP	nonsynonymous	HPG27_298
S47	99327	C	T	SNP	synonymous	jhp0935
S47	168379	C	T	SNP	synonymous	HP1547
S47	199597	C	T	SNP	intergenic		HP1582	jhp1488
S47	214663	CGAGAGAGAGAGAGAG	CGAGAGAGAGAGAG	indel	intergenic		HPG27_8
S47	232964	C	A	SNP	intergenic		HPPC_00115
S47	251374	G	A	SNP	nonsynonymous	HP0045
S47	276989	G	A	SNP	nonsynonymous	HPP12_0070
S47	303813	A	T	SNP	nonsynonymous	HPP12_0096
S47	374756	CGGGGGGGGGGGG	CGGGGGGGGGGGGGG	indel	frameshift insertion	jhp0151
S47	424517	CGGGG	CGGGGG	indel	intergenic		HP0189	HP0188
S47	430922	G	A	SNP	nonsynonymous	HP0194
S47	546511	CAAAAAAAAAAAA	CAAAAAAAAAAAAA	indel	intergenic		HP1243/HPG27_298
S47	548941	C	T	SNP	intergenic		jhp1163	HPG27_298
S47	548965	C	T	SNP	intergenic		jhp1163	HPG27_298
S47	548978	G	T	SNP	intergenic		jhp1163	HPG27_298
S47	548994	A	T	SNP	intergenic		jhp1163	HPG27_298
S47	691071	G	A	SNP	synonymous	HP0489
S47	691074	A	C	SNP	synonymous	HP0489
S47	691077	G	A	SNP	nonsynonymous	HP0489
S47	691089	A	G	SNP	synonymous	HP0489
S47	691091	C	A	SNP	nonsynonymous	HP0489
S47	691101	T	C	SNP	synonymous	HP0489
S47	691113	G	T	SNP	nonsynonymous	HP0489
S47	691173	C	A	SNP	synonymous	HP0489
S47	691175	A	G	SNP	nonsynonymous	HP0489
S47	691179	C	G	SNP	synonymous	HP0489
S47	691185	A	G	SNP	nonsynonymous	HP0489
S47	691189	C	G	SNP	nonsynonymous	HP0489
S47	691190	A	C	SNP	nonsynonymous	HP0489
S47	801836	GAAAAAAAAAAAA	GAAAAAAAAAAAAA	indel	intergenic		jhp0540
S47	830053	C	T	SNP	nonsynonymous	HPP12_0617
S47	1043704	GTTTTTTTTTTTTTT	GTTTTTTTTTTTTTTTTTT,GTTTTTTTTTTTTTTTTT	indel	frameshift insertion/intergenic	HPnc4170	HP0811	HPnc4160
S47	1187376	ATTTTTTT	ATTTTTTTT	indel	intergenic		HP0947
S47	1262251	C	A	SNP	nonsynonymous	jhp0981
S47	1295885	GATATATATATATATATAT	GATATATATATATATATATATAT	indel	intergenic		HPATCC43504_01238
S47	1332690	C	A	SNP	synonymous	HPATCC43504_01275
S47	1332888	T	G	SNP	synonymous	HPATCC43504_01275
S47	1332893	T	G	SNP	nonsynonymous	HPATCC43504_01275
S47	1332900	G	GT	indel	frameshift deletion	HPATCC43504_01275
S47	1332906	C	T	SNP	synonymous	HPATCC43504_01275
S47	1332954	T	G	SNP	synonymous	HPATCC43504_01275
S47	1332987	T	C	SNP	synonymous	HPATCC43504_01275
S47	1332996	T	G	SNP	synonymous	HPATCC43504_01275
S47	1332997	G	C	SNP	nonsynonymous	HPATCC43504_01275
S47	1332999	T	C	SNP	synonymous	HPATCC43504_01275
S47	1582071	AATT	AATTATT	indel	intergenic		HELPY_1317	HP0228
S48	99327	C	T	SNP	synonymous	jhp0935
S48	168379	C	T	SNP	synonymous	HP1547
S48	199597	C	T	SNP	intergenic		HP1582	jhp1488
S48	251374	G	A	SNP	nonsynonymous	HP0045
S48	276989	G	A	SNP	nonsynonymous	HPP12_0070
S48	424517	CGGGG	CGGGGG	indel	intergenic		HP0189	HP0188
S48	430922	G	A	SNP	nonsynonymous	HP0194
S48	546511	CAAAAAAAAAAAA	CAAAAAAAAAAAAA	indel	intergenic		HP1243/HPG27_298
S48	548965	C	T	SNP	intergenic		jhp1163	HPG27_298
S48	548978	G	T	SNP	intergenic		jhp1163	HPG27_298
S48	691071	G	A	SNP	synonymous	HP0489
S48	691074	A	C	SNP	synonymous	HP0489
S48	691077	G	A	SNP	nonsynonymous	HP0489
S48	691089	A	G	SNP	synonymous	HP0489
S48	691091	C	A	SNP	nonsynonymous	HP0489
S48	691101	T	C	SNP	synonymous	HP0489
S48	691113	G	T	SNP	nonsynonymous	HP0489
S48	691149	G	C	SNP	synonymous	HP0489
S48	691173	C	A	SNP	synonymous	HP0489
S48	691175	A	G	SNP	nonsynonymous	HP0489
S48	691179	C	G	SNP	synonymous	HP0489
S48	691185	A	G	SNP	nonsynonymous	HP0489
S48	691189	C	G	SNP	nonsynonymous	HP0489
S48	691190	A	C	SNP	nonsynonymous	HP0489
S48	830053	C	T	SNP	nonsynonymous	HPP12_0617
S48	958702	CAAAAAAAAAAAAAAAA	CAAAAAAAAAAAAAAAAAA	indel	intergenic		HPG27_680
S48	1102177	A	T	SNP	intergenic		HP0876	HP0875
S48	1187376	ATTTTTTT	ATTTTTTTT	indel	intergenic		HP0947
S48	1262251	C	A	SNP	nonsynonymous	jhp0981
S48	1295885	GATATATATATATATATAT	GATATATATATATATATATATAT,GATATATATATATATATATAT	indel	intergenic		HPATCC43504_01238
S48	1318527	C	A	SNP	intergenic	jhp1031
S48	1332690	C	A	SNP	synonymous	HPATCC43504_01275
S48	1332906	C	T	SNP	synonymous	HPATCC43504_01275
S48	1332954	T	G	SNP	synonymous	HPATCC43504_01275
S48	1332987	T	C	SNP	synonymous	HPATCC43504_01275
S48	1332996	T	G	SNP	synonymous	HPATCC43504_01275
S48	1332997	G	C	SNP	nonsynonymous	HPATCC43504_01275
S48	1332999	T	C	SNP	synonymous	HPATCC43504_01275
S48	1482848	G	T	SNP	nonsynonymous	HPG27_298
S48	1482850	T	G	SNP	nonsynonymous	HPG27_298
S48	1482859	T	C	SNP	synonymous	HPG27_298
S48	1482860	C	A	SNP	nonsynonymous	HPG27_298
S48	1482861	G	A	SNP	nonsynonymous	HPG27_298
S48	1483092	G	A	SNP	nonsynonymous	HPG27_298
S48	1483202	G	A	SNP	nonsynonymous	HPG27_298
S48	1483269	A	G	SNP	nonsynonymous	HPG27_298
S48	1592784	ATGTG	ATG	indel	frameshift deletion	HP1354
S48	1593602	TGGGGGGGGGGG	TGGGGGGGGGGGG	indel	frameshift insertion	HP1354
S49	212868	C	A	SNP	nonsynonymous	HPG27_8
S49	214663	CGAGAGAGAGAGAGAG	CGAGAGAGAGAGAGAGAG	indel	intergenic		HPG27_8
S49	232964	C	A	SNP	intergenic		HPPC_00115
S49	332580	T	A	SNP	synonymous	HP0119
S49	332598	C	T	SNP	synonymous	HP0119
S49	332632	G	A	SNP	nonsynonymous	HP0119
S49	332653	C	T	SNP	nonsynonymous	HP0119
S49	332689	G	A	SNP	nonsynonymous	HP0119
S49	374756	CGGGGGGGGGGGG	CGGGGGGGGGGGGGG	indel	frameshift insertion	jhp0151
S49	548978	G	T	SNP	intergenic		jhp1163	HPG27_298
S49	701037	TGGGGGGGG	TGGGGGGG	indel	frameshift deletion	HP0499
S49	868876	T	C	SNP	nonsynonymous	HP0646
S49	956664	A	G	SNP	synonymous	HPG27_680
S49	1166858	G	T	SNP	nonsynonymous	HP0929
S49	1185804	A	G	SNP	nonsynonymous	HP0946
S49	1284699	AGGGGGGGGGG	AGGGGGGGGG	indel	frameshift deletion	HPG27_1018
S49	1636693	TGGGG	TGGGGG	indel	frameshift insertion	HPATCC43504_01561
S50	212868	C	A	SNP	nonsynonymous	HPG27_8
S50	332580	T	A	SNP	synonymous	HP0119
S50	332632	G	A	SNP	nonsynonymous	HP0119
S50	332653	C	T	SNP	nonsynonymous	HP0119
S50	332689	G	A	SNP	nonsynonymous	HP0119
S50	464294	A	G	SNP	intergenic		HP0226
S50	546511	CAAAAAAAAAAAA	CAAAAAAAAAAAAA	indel	intergenic		HP1243/HPG27_298
S50	548978	G	T	SNP	intergenic		jhp1163	HPG27_298
S50	701037	TGGGGGGGG	TGGGGGGG	indel	frameshift deletion	HP0499
S50	801836	GAAAAAAAAAAAA	GAAAAAAAAAAAAA	indel	intergenic		jhp0540
S50	868876	T	C	SNP	nonsynonymous	HP0646
S50	873717	C	T	SNP	synonymous	HP0651
S50	873807	C	G	SNP	synonymous	HP0651
S50	873808	G	A	SNP	synonymous	HP0651
S50	873809	A	C	SNP	synonymous	HP0651
S50	873813	G	A	SNP	synonymous	HP0651
S50	903745	TAA	TA	indel	frameshift deletion	HPP12_0689
S50	958702	CAAAAAAAAAAAAAAAA	CAAAAAAAAAAAAAAAAAA	indel	intergenic		HPG27_680
S50	1166858	G	T	SNP	nonsynonymous	HP0929
S50	1187376	ATTTTTTT	ATTTTTTTT	indel	intergenic		HP0947
S50	1284512	C	T	SNP	synonymous	HPG27_1018
S50	1284514	C	T	SNP	nonsynonymous	HPG27_1018
S50	1284517	T	G	SNP	synonymous	HPG27_1018
S50	1284553	C	A	SNP	nonsynonymous	HPG27_1018
S50	1284699	AGGGGGGGGGG	AGGGGGGGGG	indel	frameshift deletion	HPG27_1018
S50	1636693	TGGGG	TGGGGG	indel	frameshift insertion	HPATCC43504_01561
S51	212868	C	A	SNP	nonsynonymous	HPG27_8
S51	332580	T	A	SNP	synonymous	HP0119
S51	332598	C	T	SNP	synonymous	HP0119
S51	332632	G	A	SNP	nonsynonymous	HP0119
S51	332653	C	T	SNP	nonsynonymous	HP0119
S51	332689	G	A	SNP	nonsynonymous	HP0119
S51	374756	CGGGGGGGGGGGG	CGGGGGGGGGGGGGG	indel	frameshift insertion	jhp0151
S51	546511	CAAAAAAAAAAAA	CAAAAAAAAAAAAA	indel	intergenic		HP1243/HPG27_298
S51	548978	G	T	SNP	intergenic		jhp1163	HPG27_298
S51	701037	TGGGGGGGG	TGGGGGGG	indel	frameshift deletion	HP0499
S51	801836	GAAAAAAAAAAAA	GAAAAAAAAAAAAA	indel	intergenic		jhp0540
S51	839999	T	C	SNP	nonsynonymous	HPB8_818
S51	868876	T	C	SNP	nonsynonymous	HP0646
S51	958719	G	A	SNP	intergenic		HPG27_680
S51	1043704	GTTTTTTTTTTTTTT	GTTTTTTTTTTTTTTTT	indel	frameshift insertion/intergenic	HPnc4170	HP0811	HPnc4160
S51	1166858	G	T	SNP	nonsynonymous	HP0929
S51	1636693	TGGGG	TGGGGG	indel	frameshift insertion	HPATCC43504_01561
S52	212868	C	A	SNP	nonsynonymous	HPG27_8
S52	232963	A	C	SNP	intergenic		HPPC_00115
S52	232964	C	A	SNP	intergenic		HPPC_00115
S52	332580	T	A	SNP	synonymous	HP0119
S52	332598	C	T	SNP	synonymous	HP0119
S52	332632	G	A	SNP	nonsynonymous	HP0119
S52	332653	C	T	SNP	nonsynonymous	HP0119
S52	332689	G	A	SNP	nonsynonymous	HP0119
S52	374756	CGGGGGGGGGGGG	CGGGGGGGGGGGGGG	indel	frameshift insertion	jhp0151
S52	548965	C	T	SNP	intergenic		jhp1163	HPG27_298
S52	548978	G	T	SNP	intergenic		jhp1163	HPG27_298
S52	701037	TGGGGGGGG	TGGGGGGG	indel	frameshift deletion	HP0499
S52	801836	GAAAAAAAAAAAA	GAAAAAAAAAAAAA	indel	intergenic		jhp0540
S52	839999	T	C	SNP	nonsynonymous	HPB8_818
S52	868876	T	C	SNP	nonsynonymous	HP0646
S52	1043704	GTTTTTTTTTTTTTT	GTTTTTTTTTTTTTTTT	indel	frameshift insertion/intergenic	HPnc4170	HP0811	HPnc4160
S52	1166858	G	T	SNP	nonsynonymous	HP0929
S52	1187376	ATTTTTTT	ATTTTTTTT	indel	intergenic		HP0947
S52	1636693	TGGGG	TGGGGG	indel	frameshift insertion	HPATCC43504_01561
S52	1663529	GTTTTT	GTTTT	indel	1 bp deletion
S53	658	C	T	SNP	synonymous	HP1529
S53	214663	CGAGAGAGAGAGAGAG	CGAGAGAGAGAGAGAGAG	indel	intergenic		HPG27_8
S53	232964	C	A	SNP	intergenic		HPPC_00115
S53	303813	A	T	SNP	nonsynonymous	HPP12_0096
S53	303816	A	T	SNP	nonsynonymous	HPP12_0096
S53	303827	CGGGGGGGGGGGG	G	indel	frameshift deletion	HPP12_0096
S53	315327	ACCCCCCCCCC	ACCCCCCCCCCC	indel	intergenic		HP0103
S53	374756	CGGGGGGGGGGGG	CGGGGGGGGGGGGGG	indel	frameshift insertion	jhp0151
S53	431032	C	T	SNP	synonymous	HP0194
S53	437765	G	C	SNP	intergenic		HP0204	HELPY_0206
S53	443932	ACTCTCTCTCTCTCTCTCTC	ACTCTCTCTCTCTCTCTC	indel	frameshift deletion	HPPC_01040
S53	450628	G	A	SNP	synonymous	HP0213
S53	546115	AATTTAATCTTATTTAATCTTATTTAATCTTATTTAATCTTATTTAATCTTATTTAATCTT	AATTTAATCTTATTTAATCTTATTTAATCTTATTTAATCTTATTTAATCTTATTTAATCTTATTTAATCTT	indel	intergenic		HP1243/HPG27_298
S53	546511	CAAAAAAAAAAAA	CAAAAAAAAAAAAA	indel	intergenic		HP1243/HPG27_298
S53	548978	G	T	SNP	intergenic		jhp1163	HPG27_298
S53	620169	C	T	SNP	nonsynonymous	HPAG1_1119
S53	626404	C	T	SNP	synonymous	HP1175
S53	627243	G	A	SNP	nonsynonymous	HP1174
S53	701041	G	A	SNP	nonsynonymous	HP0499
S53	801836	GAAAAAAAAAAAA	GAAAAAAAAAAAAA	indel	intergenic		jhp0540
S53	839999	T	C	SNP	nonsynonymous	HPB8_818
S53	1187376	ATTTTTTT	ATTTTTTTT	indel	intergenic		HP0947
S53	1319683	G	C	SNP	nonsynonymous	jhp1032
S53	1592784	ATGTG	ATG	indel	frameshift deletion	HP1354
S53	1592801	T	G	SNP	synonymous	HP1354
S53	1663529	GTTTTT	GTTTT	indel	1 bp deletion
S53	1669898	C	T	SNP	synonymous	HP1450
S54	658	C	T	SNP	synonymous	HP1529
S54	214663	CGAGAGAGAGAGAGAG	CGAGAGAGAGAGAGAGAG	indel	intergenic		HPG27_8
S54	431032	C	T	SNP	synonymous	HP0194
S54	437765	G	C	SNP	intergenic		HP0204	HELPY_0206
S54	450628	G	A	SNP	synonymous	HP0213
S54	546115	AATTTAATCTTATTTAATCTTATTTAATCTTATTTAATCTTATTTAATCTTATTTAATCTT	AATTTAATCTTATTTAATCTTATTTAATCTTATTTAATCTTATTTAATCTTATTTAATCTTATTTAATCTT	indel	intergenic		HP1243/HPG27_298
S54	546511	CAAAAAAAAAAAA	CAAAAAAAAAAAAA	indel	intergenic		HP1243/HPG27_298
S54	620169	C	T	SNP	nonsynonymous	HPAG1_1119
S54	626404	C	T	SNP	synonymous	HP1175
S54	627243	G	A	SNP	nonsynonymous	HP1174
S54	701041	G	A	SNP	nonsynonymous	HP0499
S54	1187376	ATTTTTTT	ATTTTTTTT	indel	intergenic		HP0947
S54	1319683	G	C	SNP	nonsynonymous	jhp1032
S54	1592785	TGTGG	TG	indel	frameshift deletion	HP1354
S54	1669898	C	T	SNP	synonymous	HP1450
S55	658	C	T	SNP	synonymous	HP1529
S55	214663	CGAGAGAGAGAGAGAG	CGAGAGAGAGAGAGAGAG	indel	intergenic		HPG27_8
S55	315327	ACCCCCCCCCC	ACCCCCCCCCCC	indel	intergenic		HP0103
S55	431032	C	T	SNP	synonymous	HP0194
S55	437765	G	C	SNP	intergenic		HP0204	HELPY_0206
S55	450628	G	A	SNP	synonymous	HP0213
S55	455599	TGGGGGGGGGG	TGGGGGGGGGGG	indel	frameshift insertion	HP0217
S55	546115	AATTTAATCTTATTTAATCTTATTTAATCTTATTTAATCTTATTTAATCTTATTTAATCTT	AATTTAATCTTATTTAATCTTATTTAATCTTATTTAATCTTATTTAATCTTATTTAATCTTATTTAATCTT	indel	intergenic		HP1243/HPG27_298
S55	548957	C	T	SNP	intergenic		jhp1163	HPG27_298
S55	548965	C	T	SNP	intergenic		jhp1163	HPG27_298
S55	620169	C	T	SNP	nonsynonymous	HPAG1_1119
S55	626404	C	T	SNP	synonymous	HP1175
S55	627243	G	A	SNP	nonsynonymous	HP1174
S55	701041	G	A	SNP	nonsynonymous	HP0499
S55	801836	GAAAAAAAAAAAA	GAAAAAAAAAAAAA	indel	intergenic		jhp0540
S55	839999	T	C	SNP	nonsynonymous	HPB8_818
S55	958702	CAAAAAAAAAAAAAAAA	CAAAAAAAAAAAAAAAAAAAA	indel	intergenic		HPG27_680
S55	1043704	GTTTTTTTTTTTTTT	GTTTTTTTTTTTTTTTTT	indel	frameshift insertion/intergenic	HPnc4170	HP0811	HPnc4160
S55	1187376	ATTTTTTT	ATTTTTTTT	indel	intergenic		HP0947
S55	1192576	G	T	SNP	intergenic		HP0953
S55	1319683	G	C	SNP	nonsynonymous	jhp1032
S55	1592784	ATGTG	ATG	indel	frameshift deletion	HP1354
S55	1593602	TGGGGGGGGGGG	TGGGGGGGGGGGG	indel	frameshift insertion	HP1354
S55	1669898	C	T	SNP	synonymous	HP1450
S56	658	C	T	SNP	synonymous	HP1529
S56	214663	CGAGAGAGAGAGAGAG	CGAGAGAGAGAGAGAGAG	indel	intergenic		HPG27_8
S56	315327	ACCCCCCCCCC	ACCCCCCCCCCC	indel	intergenic		HP0103
S56	374756	CGGGGGGGGGGGG	CGGGGGGGGGGGGGG	indel	frameshift insertion	jhp0151
S56	431032	C	T	SNP	synonymous	HP0194
S56	437765	G	C	SNP	intergenic		HP0204	HELPY_0206
S56	443932	ACTCTCTCTCTCTCTCTCTC	ACTCTCTCTCTCTCTCTC	indel	frameshift deletion	HPPC_01040
S56	450628	G	A	SNP	synonymous	HP0213
S56	455599	TGGGGGGGGGG	TGGGGGGGGGGG	indel	frameshift insertion	HP0217
S56	546115	AATTTAATCTTATTTAATCTTATTTAATCTTATTTAATCTTATTTAATCTTATTTAATCTT	AATTTAATCTTATTTAATCTTATTTAATCTTATTTAATCTTATTTAATCTTATTTAATCTTATTTAATCTT	indel	intergenic		HP1243/HPG27_298
S56	546511	CAAAAAAAAAAAA	CAAAAAAAAAAAAA	indel	intergenic		HP1243/HPG27_298
S56	548978	G	T	SNP	intergenic		jhp1163	HPG27_298
S56	548986	CTTTTTTT	CTTTTTTTT	indel	intergenic		jhp1163	HPG27_298
S56	620169	C	T	SNP	nonsynonymous	HPAG1_1119
S56	626404	C	T	SNP	synonymous	HP1175
S56	627243	G	A	SNP	nonsynonymous	HP1174
S56	701041	G	A	SNP	nonsynonymous	HP0499
S56	801836	GAAAAAAAAAAAA	GAAAAAAAAAAAAA	indel	intergenic		jhp0540
S56	1043704	GTTTTTTTTTTTTTT	GTTTTTTTTTTTTTTTTTT	indel	frameshift insertion/intergenic	HPnc4170	HP0811	HPnc4160
S56	1124346	CGAGAGAGAGAGAGAGAGAG	CGAGAGAGAGAGAGAGAG	indel	intergenic		HPG27_1187
S56	1302389	G	A	SNP	synonymous	HP0364
S56	1319683	G	C	SNP	nonsynonymous	jhp1032
S56	1410493	G	A	SNP	nonsynonymous	jhp0373
S56	1592785	TGTGG	TG	indel	frameshift deletion	HP1354
S56	1669898	C	T	SNP	synonymous	HP1450
S57	658	C	T	SNP	synonymous	HP1529
S57	214663	CGAGAGAGAGAGAGAG	CGAGAGAGAGAGAGAGAG	indel	intergenic		HPG27_8
S57	374756	CGGGGGGGGGGGG	CGGGGGGGGGGGGGG	indel	frameshift insertion	jhp0151
S57	431032	C	T	SNP	synonymous	HP0194
S57	437765	G	C	SNP	intergenic		HP0204	HELPY_0206
S57	450628	G	A	SNP	synonymous	HP0213
S57	546524	C	A	SNP	intergenic		HP1243/HPG27_298
S57	607390	G	A	SNP	synonymous	jhp1115
S57	620169	C	T	SNP	nonsynonymous	HPAG1_1119
S57	626404	C	T	SNP	synonymous	HP1175
S57	627243	G	A	SNP	nonsynonymous	HP1174
S57	701041	G	A	SNP	nonsynonymous	HP0499
S57	748416	T	A	SNP	intergenic		HP0514
S57	801836	GAAAAAAAAAAAA	GAAAAAAAAAAAAA	indel	intergenic		jhp0540
S57	958575	GAGA	GAGAAAGA	indel	intergenic		HPG27_680
S57	1124346	CGAGAGAGAGAGAGAGAGAG	CGAGAGAGAGAGAGAGAGAGAG	indel	intergenic		HPG27_1187
S57	1187376	ATTTTTTT	ATTTTTTTT	indel	intergenic		HP0947
S57	1272391	G	A	SNP	nonsynonymous
S57	1284699	AGGGGGGGGGG	AGGGGGGGGG	indel	frameshift deletion	HPG27_1018
S57	1555634	T	C	SNP	nonsynonymous	HELPY_0259
S57	1582072	ATT	ATTTTT	indel	intergenic		HELPY_1317	HP0228
S57	1592786	GT	G	indel	frameshift deletion	HP1354
S57	1592801	T	G	SNP	synonymous	HP1354
S57	1593602	TGGGGGGGGGGG	G	indel	frameshift insertion	HP1354
S57	1669898	C	T	SNP	synonymous	HP1450
S58	658	C	T	SNP	synonymous	HP1529
S58	961	G	A	SNP	nonsynonymous	HP1529
S58	214663	CGAGAGAGAGAGAGAG	CGAGAGAGAGAGAGAGAG	indel	intergenic		HPG27_8
S58	232963	A	C	SNP	intergenic		HPPC_00115
S58	232964	C	A	SNP	intergenic		HPPC_00115
S58	315327	ACCCCCCCCCC	ACCCCCCCCCCC	indel	intergenic		HP0103
S58	374756	CGGGGGGGGGGGG	CGGGGGGGGGGGGGG	indel	frameshift insertion	jhp0151
S58	431032	C	T	SNP	synonymous	HP0194
S58	437765	G	C	SNP	intergenic		HP0204	HELPY_0206
S58	450628	G	A	SNP	synonymous	HP0213
S58	455599	TGGGGGGGGGG	TGGGGGGGGGGG	indel	frameshift insertion	HP0217
S58	546115	AATTTAATCTTATTTAATCTTATTTAATCTTATTTAATCTTATTTAATCTTATTTAATCTT	AATTTAATCTTATTTAATCTTATTTAATCTTATTTAATCTTATTTAATCTTATTTAATCTTATTTAATCTTATTTAATCTT	indel	intergenic		HP1243/HPG27_298
S58	546511	CAAAAAAAAAAAA	CAAAAAAAAAAAAA	indel	intergenic		HP1243/HPG27_298
S58	548965	C	T	SNP	intergenic		jhp1163	HPG27_298
S58	620169	C	T	SNP	nonsynonymous	HPAG1_1119
S58	626404	C	T	SNP	synonymous	HP1175
S58	627243	G	A	SNP	nonsynonymous	HP1174
S58	701041	G	A	SNP	nonsynonymous	HP0499
S58	801836	GAAAAAAAAAAAA	GAAAAAAAAAAAAA	indel	intergenic		jhp0540
S58	805851	A	T	SNP	intergenic		HPG27_556
S58	958574	CGAGAGAGAGAGAG	CGAGAGAGAGAGAGAG	indel	intergenic		HPG27_680
S58	958702	CAAAAAAAAAAAAAAAA	CAAAAAAAAAAAAAAAAAAA	indel	intergenic		HPG27_680
S58	1043704	GTTTTTTTTTTTTTT	GTTTTTTTTTTTTTTTTT	indel	frameshift insertion/intergenic	HPnc4170	HP0811	HPnc4160
S58	1187376	ATTTTTTT	ATTTTTTTT	indel	intergenic		HP0947
S58	1284699	AGGGGGGGGGG	AGGGGGGGGGGG	indel	frameshift deletion	HPG27_1018
S58	1555634	T	C	SNP	nonsynonymous	HELPY_0259
S58	1592784	ATGTG	ATG	indel	frameshift deletion	HP1354
S58	1593602	TGGGGGGGGGGG	TGGGGGGGGGGGG	indel	frameshift deletion	HP1354
S58	1669898	C	T	SNP	synonymous	HP1450
S59	658	C	T	SNP	synonymous	HP1529
S59	27485	AGGGGGG	AGGGGGGG	indel	intergenic		HP1506	jhp1400
S59	431032	C	T	SNP	synonymous	HP0194
S59	437765	G	C	SNP	intergenic		HP0204	HELPY_0206
S59	450628	G	A	SNP	synonymous	HP0213
S59	546511	CAAAAAAAAAAAA	CAAAAAAAAAAAAA	indel	intergenic		HP1243/HPG27_298
S59	548978	G	T	SNP	intergenic		jhp1163	HPG27_298
S59	620169	C	T	SNP	nonsynonymous	HPAG1_1119
S59	626404	C	T	SNP	synonymous	HP1175
S59	627243	G	A	SNP	nonsynonymous	HP1174
S59	701041	G	A	SNP	nonsynonymous	HP0499
S59	757302	G	A	SNP	synonymous	HPATCC43504_00741
S59	801836	GAAAAAAAAAAAA	GAAAAAAAAAAAAA	indel	intergenic		jhp0540
S59	854528	C	T	SNP	nonsynonymous	HP0632
S59	958574	CGAGAGAGAGAGAG	CGAGAGAGAGAGAGAG	indel	intergenic		HPG27_680
S59	1043704	GTTTTTTTTTTTTTT	GTTTTTTTTTTTTTTTT	indel	frameshift insertion/intergenic	HPnc4170	HP0811	HPnc4160
S59	1124346	CGAGAGAGAGAGAGAGAGAG	CGAGAGAGAGAGAGAGAG	indel	intergenic		HPG27_1187
S59	1187376	ATTTTTTT	ATTTTTTTT	indel	intergenic		HP0947
S59	1284699	AGGGGGGGGGG	AGGGGGGGGGGG	indel	frameshift deletion	HPG27_1018
S59	1555634	T	C	SNP	nonsynonymous	HELPY_0259
S59	1582224	ACTCTCTCTCTCTCTCTC	ACTCTCTCTCTCTCTC	indel	intergenic		HELPY_1317	HP0228
S59	1592800	G	GGGT	indel	frameshift insertion	HP1354
S59	1669898	C	T	SNP	synonymous	HP1450
S60	658	C	T	SNP	synonymous	HP1529
S60	214663	CGAGAGAGAGAGAGAG	CGAGAGAGAGAGAGAGAG	indel	intergenic		HPG27_8
S60	232963	A	C	SNP	intergenic		HPPC_00115
S60	232964	C	A	SNP	intergenic		HPPC_00115
S60	315327	ACCCCCCCCCC	ACCCCCCCCCCC	indel	intergenic		HP0103
S60	345517	C	T	SNP	synonymous	HP0132
S60	374756	CGGGGGGGGGGGG	CGGGGGGGGGGGGGG	indel	frameshift insertion	jhp0151
S60	431032	C	T	SNP	synonymous	HP0194
S60	437765	G	C	SNP	intergenic		HP0204	HELPY_0206
S60	450628	G	A	SNP	synonymous	HP0213
S60	488821	C	T	SNP	nonsynonymous	jhp1233
S60	546511	CAAAAAAAAAAAA	CAAAAAAAAAAAAA	indel	intergenic		HP1243/HPG27_298
S60	620169	C	T	SNP	nonsynonymous	HPAG1_1119
S60	626404	C	T	SNP	synonymous	HP1175
S60	627243	G	A	SNP	nonsynonymous	HP1174
S60	701041	G	A	SNP	nonsynonymous	HP0499
S60	801836	GAAAAAAAAAAAA	GAAAAAAAAAAAAA	indel	intergenic		jhp0540
S60	958574	CGAGAGAGAGAGAG	CGAGAGAGAGAGAGAG	indel	intergenic		HPG27_680
S60	958702	CAAAAAAAAAAAAAAAA	CAAAAAAAAAAAAAAAAAAA	indel	intergenic		HPG27_680
S60	1043704	GTTTTTTTTTTTTTT	GTTTTTTTTTTTTTTTTTT	indel	frameshift insertion/intergenic	HPnc4170	HP0811	HPnc4160
S60	1187376	ATTTTTTT	ATTTTTTTT	indel	intergenic		HP0947
S60	1284699	AGGGGGGGGGG	AGGGGGGGGG	indel	frameshift deletion	HPG27_1018
S60	1318527	C	A	SNP	intergenic	jhp1031
S60	1555634	T	C	SNP	nonsynonymous	HELPY_0259
S60	1592784	ATGTG	ATG	indel	frameshift deletion	HP1354
S60	1592801	T	G	SNP	synonymous	HP1354
S60	1669898	C	T	SNP	synonymous	HP1450
S61	658	C	T	SNP	synonymous	HP1529
S61	214663	CGAGAGAGAGAGAGAG	CGAGAGAGAGAGAGAGAG	indel	intergenic		HPG27_8
S61	249555	G	A	SNP	nonsynonymous	HP0044
S61	315327	ACCCCCCCCCC	ACCCCCCCCCCC	indel	intergenic		HP0103
S61	374756	CGGGGGGGGGGGG	CGGGGGGGGGGGGGG	indel	frameshift insertion	jhp0151
S61	413866	A	G	SNP	synonymous	HP1535
S61	413887	A	G	SNP	synonymous	HP1535
S61	413983	C	T	SNP	synonymous	HP1535
S61	431032	C	T	SNP	synonymous	HP0194
S61	437765	G	C	SNP	intergenic		HP0204	HELPY_0206
S61	450628	G	A	SNP	synonymous	HP0213
S61	546511	CAAAAAAAAAAAA	CAAAAAAAAAAAAA	indel	intergenic		HP1243/HPG27_298
S61	548965	C	T	SNP	intergenic		jhp1163	HPG27_298
S61	548978	G	T	SNP	intergenic		jhp1163	HPG27_298
S61	620169	C	T	SNP	nonsynonymous	HPAG1_1119
S61	626404	C	T	SNP	synonymous	HP1175
S61	627243	G	A	SNP	nonsynonymous	HP1174
S61	701041	G	A	SNP	nonsynonymous	HP0499
S61	801836	GAAAAAAAAAAAA	GAAAAAAAAAAAAAA	indel	intergenic		jhp0540
S61	839999	T	C	SNP	nonsynonymous	HPB8_818
S61	1043704	GTTTTTTTTTTTTTT	GTTTTTTTTTTTTTTTTTT	indel	frameshift insertion/intergenic	HPnc4170	HP0811	HPnc4160
S61	1122223	C	T	SNP	intergenic		HP0895
S61	1122228	TAAAAA	TAAAAAA	indel	intergenic		HP0895
S61	1187376	ATTTTTTT	ATTTTTTTT	indel	intergenic		HP0947
S61	1483092	G	A	SNP	nonsynonymous	HPG27_298
S61	1483202	G	A	SNP	nonsynonymous	HPG27_298
S61	1483269	A	G	SNP	nonsynonymous	HPG27_298
S61	1640915	CGAGAGAGAGAGAGAG	CGAGAGAGAGAGAGAGAG	indel	frameshift insertion
S61	1669898	C	T	SNP	synonymous	HP1450
S62	658	C	T	SNP	synonymous	HP1529
S62	214663	CGAGAGAGAGAGAGAG	CGAGAGAGAGAGAGAGAG	indel	intergenic		HPG27_8
S62	232964	C	A	SNP	intergenic		HPPC_00115
S62	249555	G	A	SNP	nonsynonymous	HP0044
S62	315327	ACCCCCCCCCC	ACCCCCCCCCCC	indel	intergenic		HP0103
S62	413866	A	G	SNP	synonymous	HP1535
S62	413887	A	G	SNP	synonymous	HP1535
S62	413983	C	T	SNP	synonymous	HP1535
S62	431032	C	T	SNP	synonymous	HP0194
S62	437765	G	C	SNP	intergenic		HP0204	HELPY_0206
S62	450628	G	A	SNP	synonymous	HP0213
S62	549238	AGATTTCTTTTTTAAAGGGATTTCTTTTTTAAAGGGATTTCTTTTTTAAAGGGATTTCTTTTTTAAAGGGATTTCTTTTTT	AGATTTCTTTTTTAAAGTGATTTCTTTTTTAAAGGGATTTCTTTTTTAAAGGGATTTCTTTTTTAAAGGGATTTCTTTTTTAAAGGGATTTCTTTTTT	indel	intergenic		jhp1163	HPG27_298
S62	620169	C	T	SNP	nonsynonymous	HPAG1_1119
S62	626404	C	T	SNP	synonymous	HP1175
S62	627243	G	A	SNP	nonsynonymous	HP1174
S62	701041	G	A	SNP	nonsynonymous	HP0499
S62	801836	GAAAAAAAAAAAA	GAAAAAAAAAAAAAA	indel	intergenic		jhp0540
S62	952187	G	C	SNP	synonymous	HPG27_677
S62	952196	C	T	SNP	synonymous	HPG27_677
S62	952955	A	C	SNP	nonsynonymous	HPG27_677
S62	953191	A	G	SNP	nonsynonymous	HPG27_677
S62	958485	A	G	SNP	synonymous	HPG27_680
S62	958494	G	C	SNP	synonymous	HPG27_680
S62	958702	CAAAAAAAAAAAAAAAA	CAAAAAAAAAAAAAAAAAAA	indel	intergenic		HPG27_680
S62	1043704	GTTTTTTTTTTTTTT	GTTTTTTTTTTTTTTTTTT	indel	frameshift insertion/intergenic	HPnc4170	HP0811	HPnc4160
S62	1122223	C	T	SNP	intergenic		HP0895
S62	1122228	TAAAAA	TAAAAAA	indel	intergenic		HP0895
S62	1187376	ATTTTTTT	ATTTTTTTT	indel	intergenic		HP0947
S62	1192843	T	G	SNP	nonsynonymous	HPP12_0950
S62	1483092	G	A	SNP	nonsynonymous	HPG27_298
S62	1483202	G	A	SNP	nonsynonymous	HPG27_298
S62	1483269	A	G	SNP	nonsynonymous	HPG27_298
S62	1640915	CGAGAGAGAGAGAGAG	CGAGAGAGAGAGAGAGAG	indel	frameshift insertion
S62	1663529	GTTTTT	GTTTT	indel	1 bp deletion
S62	1669898	C	T	SNP	synonymous	HP1450
S63	658	C	T	SNP	synonymous	HP1529
S63	214663	CGAGAGAGAGAGAGAG	CGAGAGAGAGAGAGAGAG	indel	intergenic		HPG27_8
S63	232964	C	A	SNP	intergenic		HPPC_00115
S63	249268	C	T	SNP	nonsynonymous	jhp0037_1
S63	374756	CGGGGGGGGGGGG	CGGGGGGGGGGGGGG	indel	frameshift insertion	jhp0151
S63	431032	C	T	SNP	synonymous	HP0194
S63	437765	G	C	SNP	intergenic		HP0204	HELPY_0206
S63	450628	G	A	SNP	synonymous	HP0213
S63	455599	TGGGGGGGGGG	TGGGGGGGGGGG	indel	frameshift insertion	HP0217
S63	548978	G	T	SNP	intergenic		jhp1163	HPG27_298
S63	548994	A	T	SNP	intergenic		jhp1163	HPG27_298
S63	620169	C	T	SNP	nonsynonymous	HPAG1_1119
S63	626404	C	T	SNP	synonymous	HP1175
S63	627243	G	A	SNP	nonsynonymous	HP1174
S63	701041	G	A	SNP	nonsynonymous	HP0499
S63	801836	GAAAAAAAAAAAA	GAAAAAAAAAAAAAA	indel	intergenic		jhp0540
S63	805851	A	T	SNP	intergenic		HPG27_556
S63	839999	T	C	SNP	nonsynonymous	HPB8_818
S63	958574	CGAGAGAGAGAGAG	CGAGAGAGAGAGAGAG	indel	intergenic		HPG27_680
S63	958702	CAAAAAAAAAAAAAAAA	CAAAAAAAAAAAAAAAAAAAA	indel	intergenic		HPG27_680
S63	984279	C	T	SNP	nonsynonymous	HP0751
S63	1043704	GTTTTTTTTTTTTTT	GTTTTTTTTTTTTTTTTT	indel	frameshift insertion/intergenic	HPnc4170	HP0811	HPnc4160
S63	1187376	ATTTTTTT	ATTTTTTTT	indel	intergenic		HP0947
S63	1608139	GT	G	indel	frameshift deletion	HP1369m
S63	1669898	C	T	SNP	synonymous	HP1450
S64	658	C	T	SNP	synonymous	HP1529
S64	214663	CGAGAGAGAGAGAGAG	CGAGAGAGAGAGAGAGAG	indel	intergenic		HPG27_8
S64	249268	C	T	SNP	nonsynonymous	jhp0037_1
S64	374756	CGGGGGGGGGGGG	CGGGGGGGGGGGGGG	indel	frameshift insertion	jhp0151
S64	431032	C	T	SNP	synonymous	HP0194
S64	437765	G	C	SNP	intergenic		HP0204	HELPY_0206
S64	450628	G	A	SNP	synonymous	HP0213
S64	546511	CAAAAAAAAAAAA	CAAAAAAAAAAAAA	indel	intergenic		HP1243/HPG27_298
S64	548978	G	T	SNP	intergenic		jhp1163	HPG27_298
S64	620169	C	T	SNP	nonsynonymous	HPAG1_1119
S64	626404	C	T	SNP	synonymous	HP1175
S64	627243	G	A	SNP	nonsynonymous	HP1174
S64	701041	G	A	SNP	nonsynonymous	HP0499
S64	801836	GAAAAAAAAAAAA	GAAAAAAAAAAAAAA	indel	intergenic		jhp0540
S64	839999	T	C	SNP	nonsynonymous	HPB8_818
S64	840205	GCAAAATACGATGATCTCACCACAAAATACGATGATCTCACCACAAAATACGATGATCTCACCACAAAATACGATGATCTCACCACAAAATACGATGATCTCA	GCAAAATACGATGATCTCACCACAAAATACGATGATCTCACCACAAAATACGATGATCTCACCACAAAATACGATGATCTCACCACAAAATACGATGATCTCACCACAAAATACGATGATCTCA	indel	frameshift deletion	jhp0563
S64	843969	C	T	SNP	nonsynonymous	HELPY_0749
S64	958574	CGAGAGAGAGAGAG	CGAGAGAGAGAGAGAG	indel	intergenic		HPG27_680
S64	1122223	C	T	SNP	intergenic		HP0895
S64	1122228	TAAAAA	TAAAAAA	indel	intergenic		HP0895
S64	1187376	ATTTTTTT	ATTTTTTTT	indel	intergenic		HP0947
S64	1192576	G	T	SNP	intergenic		HP0953
S64	1482848	G	T	SNP	nonsynonymous	HPG27_298
S64	1482850	T	G	SNP	nonsynonymous	HPG27_298
S64	1482859	T	C	SNP	synonymous	HPG27_298
S64	1482860	C	A	SNP	nonsynonymous	HPG27_298
S64	1482861	G	A	SNP	nonsynonymous	HPG27_298
S64	1482872	T	C	SNP	synonymous	HPG27_298
S64	1482879	A	G	SNP	nonsynonymous	HPG27_298
S64	1483092	G	A	SNP	nonsynonymous	HPG27_298
S64	1483269	A	G	SNP	nonsynonymous	HPG27_298
S64	1484872	T	C	SNP	synonymous	HPG27_298
S64	1484881	G	A	SNP	synonymous	HPG27_298
S64	1484897	C	A	SNP	nonsynonymous	HPG27_298
S64	1484899	C	A	SNP	synonymous	HPG27_298
S64	1669898	C	T	SNP	synonymous	HP1450
S65	232964	C	A	SNP	intergenic		HPPC_00115
S65	315327	ACCCCCCCCCC	ACCCCCCCCCCC	indel	intergenic		HP0103
S65	332580	T	A	SNP	synonymous	HP0119
S65	332598	C	T	SNP	synonymous	HP0119
S65	332632	G	A	SNP	nonsynonymous	HP0119
S65	332653	C	T	SNP	nonsynonymous	HP0119
S65	332689	G	A	SNP	nonsynonymous	HP0119
S65	374756	CGGGGGGGGGGGG	CGGGGGGGGGGGGGG	indel	frameshift insertion	jhp0151
S65	701037	TGGGGGGGG	TGGGGGGG	indel	frameshift deletion	HP0499
S65	734196	G	A	SNP	synonymous	HPP12_0534
S65	734198	A	G	SNP	nonsynonymous	HPP12_0534
S65	734200	C	A	SNP	nonsynonymous	HPP12_0534
S65	734220	C	T	SNP	synonymous	HPP12_0534
S65	734234	A	G	SNP	nonsynonymous	HPP12_0534
S65	734241	T	A	SNP	synonymous	HPP12_0534
S65	734256	C	T	SNP	synonymous	HPP12_0534
S65	734260	G	A	SNP	nonsynonymous	HPP12_0534
S65	734271	G	A	SNP	synonymous	HPP12_0534
S65	734277	C	T	SNP	synonymous	HPP12_0534
S65	734283	C	T	SNP	synonymous	HPP12_0534
S65	734286	T	C	SNP	synonymous	HPP12_0534
S65	734309	A	C	SNP	nonsynonymous	HPP12_0534
S65	734313	G	A	SNP	synonymous	HPP12_0534
S65	734317	A	C	SNP	nonsynonymous	HPP12_0534
S65	735228	A	T	SNP	synonymous	HPP12_0534
S65	735324	C	G	SNP	synonymous	HPP12_0534
S65	735333	A	G	SNP	synonymous	HPP12_0534
S65	735336	G	A	SNP	synonymous	HPP12_0534
S65	735343	C	T	SNP	synonymous	HPP12_0534
S65	735356	T	C	SNP	nonsynonymous	HPP12_0534
S65	735363	G	A	SNP	synonymous	HPP12_0534
S65	801836	GAAAAAAAAAAAA	GAAAAAAAAAAAAA	indel	intergenic		jhp0540
S65	805851	A	T	SNP	intergenic		HPG27_556
S65	839999	T	C	SNP	nonsynonymous	HPB8_818
S65	958702	CAAAAAAAAAAAAAAAA	CAAAAAAAAAAAAAAAAAA	indel	intergenic		HPG27_680
S65	1043704	GTTTTTTTTTTTTTT	GTTTTTTTTTTTTTTTTT	indel	frameshift insertion/intergenic	HPnc4170	HP0811	HPnc4160
S65	1122208	AG	A	SNP	intergenic		HP0895
S65	1122232	A	AG	indel	intergenic		HP0895
S65	1187376	ATTTTTTT	ATTTTTTTT	indel	intergenic		HP0947
S65	1198606	A	C	SNP	nonsynonymous	HP0961
S65	1284699	AGGGGGGGGGG	AGGGGGGGGG	indel	frameshift deletion	HPG27_1018
S65	1306585	C	T	SNP	nonsynonymous	HP0360
S65	1318527	C	A	SNP	intergenic	jhp1031
S65	1483720	G	A	SNP	synonymous	HPG27_298
S65	1484872	T	C	SNP	synonymous	HPG27_298
S65	1484881	G	A	SNP	synonymous	HPG27_298
S65	1484897	C	A	SNP	nonsynonymous	HPG27_298
S65	1484899	C	A	SNP	synonymous	HPG27_298
S65	1640915	CGAGAGAGAGAGAGAG	CGAGAGAGAGAGAGAGAG	indel	frameshift insertion
S65	1663529	GTTTTT	GTTTT	indel	1 bp deletion
S66	143981	TGA	T	indel	intergenic		HP1400
S66	193201	G	A	SNP	synonymous	jhp1480
S66	332580	T	A	SNP	synonymous	HP0119
S66	332598	C	T	SNP	synonymous	HP0119
S66	332632	G	A	SNP	nonsynonymous	HP0119
S66	332653	C	T	SNP	nonsynonymous	HP0119
S66	332689	G	A	SNP	nonsynonymous	HP0119
S66	374767	GGT	GGGG,GGGTG	indel	frameshift insertion	jhp0151
S66	455599	TGGGGGGGGGG	TGGGGGGGGGGG	indel	frameshift insertion	HP0217
S66	546511	CAAAAAAAAAAAA	A	indel	intergenic		HP1243/HPG27_298
S66	701037	TGGGGGGGG	TGGGGGGG	indel	frameshift deletion	HP0499
S66	734196	G	A	SNP	synonymous	HPP12_0534
S66	734198	A	G	SNP	nonsynonymous	HPP12_0534
S66	734200	C	A	SNP	nonsynonymous	HPP12_0534
S66	734220	C	T	SNP	synonymous	HPP12_0534
S66	734234	A	G	SNP	nonsynonymous	HPP12_0534
S66	734241	T	A	SNP	synonymous	HPP12_0534
S66	734256	C	T	SNP	synonymous	HPP12_0534
S66	734260	G	A	SNP	nonsynonymous	HPP12_0534
S66	734271	G	A	SNP	synonymous	HPP12_0534
S66	734277	C	T	SNP	synonymous	HPP12_0534
S66	734283	C	T	SNP	synonymous	HPP12_0534
S66	734286	T	C	SNP	synonymous	HPP12_0534
S66	734309	A	C	SNP	nonsynonymous	HPP12_0534
S66	734317	A	C	SNP	nonsynonymous	HPP12_0534
S66	735228	A	T	SNP	synonymous	HPP12_0534
S66	735324	C	G	SNP	synonymous	HPP12_0534
S66	735333	A	G	SNP	synonymous	HPP12_0534
S66	735336	G	A	SNP	synonymous	HPP12_0534
S66	735343	C	T	SNP	synonymous	HPP12_0534
S66	735356	T	C	SNP	nonsynonymous	HPP12_0534
S66	735363	G	A	SNP	synonymous	HPP12_0534
S66	805851	A	T	SNP	intergenic		HPG27_556
S66	1122208	AG	A	SNP	intergenic		HP0895
S66	1122235	G	A	SNP	intergenic		HP0895
S66	1187376	ATTTTTTT	ATTTTTTTT	indel	intergenic		HP0947
S66	1198606	A	C	SNP	nonsynonymous	HP0961
S66	1284699	AGGGGGGGGGG	AGGGGGGGGG	indel	frameshift deletion	HPG27_1018
S66	1306585	C	T	SNP	nonsynonymous	HP0360
S66	1319853	C	A	SNP	intergenic		HELPY_1075	jhp1032
S66	1483720	G	A	SNP	synonymous	HPG27_298
S66	1484872	T	C	SNP	synonymous	HPG27_298
S66	1484881	G	A	SNP	synonymous	HPG27_298
S66	1484897	C	A	SNP	nonsynonymous	HPG27_298
S66	1484899	C	A	SNP	synonymous	HPG27_298
S66	1592801	T	G	SNP	synonymous	HP1354
S66	1640915	CGAGAGAGAGAGAGAG	CGAGAGAGAGAGAGAGAG	indel	frameshift insertion
S67	92562	T	C	SNP	intergenic		HP0993
S67	232964	C	A	SNP	intergenic		HPPC_00115
S67	315327	ACCCCCCCCCC	ACCCCCCCCCCC	indel	intergenic		HP0103
S67	332580	T	A	SNP	synonymous	HP0119
S67	332598	C	T	SNP	synonymous	HP0119
S67	332632	G	A	SNP	nonsynonymous	HP0119
S67	332653	C	T	SNP	nonsynonymous	HP0119
S67	332689	G	A	SNP	nonsynonymous	HP0119
S67	455599	TGGGGGGGGGG	TGGGGGGGGGGG	indel	frameshift insertion	HP0217
S67	546511	CAAAAAAAAAAAA	CAAAAAAAAAAAAA	indel	intergenic		HP1243/HPG27_298
S67	548865	C	T	SNP	intergenic		jhp1163	HPG27_298
S67	548868	T	C	SNP	intergenic		jhp1163	HPG27_298
S67	548965	C	T	SNP	intergenic		jhp1163	HPG27_298
S67	548978	G	T	SNP	intergenic		jhp1163	HPG27_298
S67	701037	TGGGGGGGG	TGGGGGGG	indel	frameshift deletion	HP0499
S67	734196	G	A	SNP	synonymous	HPP12_0534
S67	734198	A	G	SNP	nonsynonymous	HPP12_0534
S67	734200	C	A	SNP	nonsynonymous	HPP12_0534
S67	734220	C	T	SNP	synonymous	HPP12_0534
S67	734234	A	G	SNP	nonsynonymous	HPP12_0534
S67	734241	T	A	SNP	synonymous	HPP12_0534
S67	734256	C	T	SNP	synonymous	HPP12_0534
S67	734260	G	A	SNP	nonsynonymous	HPP12_0534
S67	734271	G	A	SNP	synonymous	HPP12_0534
S67	734277	C	T	SNP	synonymous	HPP12_0534
S67	734283	C	T	SNP	synonymous	HPP12_0534
S67	734286	T	C	SNP	synonymous	HPP12_0534
S67	734309	A	C	SNP	nonsynonymous	HPP12_0534
S67	734317	A	C	SNP	nonsynonymous	HPP12_0534
S67	734661	C	G	SNP	synonymous	HPP12_0534
S67	734733	C	T	SNP	synonymous	HPP12_0534
S67	735228	A	T	SNP	synonymous	HPP12_0534
S67	735239	C	A	SNP	nonsynonymous	HPP12_0534
S67	735324	C	G	SNP	synonymous	HPP12_0534
S67	735333	A	G	SNP	synonymous	HPP12_0534
S67	735336	G	A	SNP	synonymous	HPP12_0534
S67	735343	C	T	SNP	synonymous	HPP12_0534
S67	735356	T	C	SNP	nonsynonymous	HPP12_0534
S67	735363	G	A	SNP	synonymous	HPP12_0534
S67	801836	GAAAAAAAAAAAA	GAAAAAAAAAAAAA	indel	intergenic		jhp0540
S67	839999	T	C	SNP	nonsynonymous	HPB8_818
S67	952086	TTCTCTCTCTCTCTCTC	TTCTCTCTCTCTCTC	indel	intergenic		HPG27_677
S67	1043704	GTTTTTTTTTTTTTT	GTTTTTTTTTTTTTTTTT	indel	frameshift insertion/intergenic	HPnc4170	HP0811	HPnc4160
S67	1122208	AG	A	SNP	intergenic		HP0895
S67	1122232	A	AG	indel	intergenic		HP0895
S67	1187376	ATTTTTTT	ATTTTTTTT	indel	intergenic		HP0947
S67	1198606	A	C	SNP	nonsynonymous	HP0961
S67	1284699	AGGGGGGGGGG	AGGGGGGGGG	indel	frameshift deletion	HPG27_1018
S67	1306585	C	T	SNP	nonsynonymous	HP0360
S67	1483720	G	A	SNP	synonymous	HPG27_298
S67	1484872	T	C	SNP	synonymous	HPG27_298
S67	1484881	G	A	SNP	synonymous	HPG27_298
S67	1484897	C	A	SNP	nonsynonymous	HPG27_298
S67	1484899	C	A	SNP	synonymous	HPG27_298
S67	1640915	CGAGAGAGAGAGAGAG	CGAGAGAGAGAGAGAGAG	indel	frameshift insertion
S68	232964	C	A	SNP	intergenic		HPPC_00115
S68	315327	ACCCCCCCCCC	ACCCCCCCCCCC	indel	intergenic		HP0103
S68	332580	T	A	SNP	synonymous	HP0119
S68	332598	C	T	SNP	synonymous	HP0119
S68	332632	G	A	SNP	nonsynonymous	HP0119
S68	332653	C	T	SNP	nonsynonymous	HP0119
S68	332689	G	A	SNP	nonsynonymous	HP0119
S68	374767	GGT	GGGCGT	indel	frameshift insertion	jhp0151
S68	546511	CAAAAAAAAAAAA	CAAAAAAAAAAAAA	indel	intergenic		HP1243/HPG27_298
S68	548937	C	T	SNP	intergenic		jhp1163	HPG27_298
S68	548965	C	T	SNP	intergenic		jhp1163	HPG27_298
S68	548978	G	T	SNP	intergenic		jhp1163	HPG27_298
S68	548994	A	T	SNP	intergenic		jhp1163	HPG27_298
S68	701037	TGGGGGGGG	TGGGGGGG	indel	frameshift deletion	HP0499
S68	734196	G	A	SNP	synonymous	HPP12_0534
S68	734198	A	G	SNP	nonsynonymous	HPP12_0534
S68	734200	C	A	SNP	nonsynonymous	HPP12_0534
S68	734220	C	T	SNP	synonymous	HPP12_0534
S68	734234	A	G	SNP	nonsynonymous	HPP12_0534
S68	734241	T	A	SNP	synonymous	HPP12_0534
S68	734256	C	T	SNP	synonymous	HPP12_0534
S68	734260	G	A	SNP	nonsynonymous	HPP12_0534
S68	734271	G	A	SNP	synonymous	HPP12_0534
S68	734277	C	T	SNP	synonymous	HPP12_0534
S68	734283	C	T	SNP	synonymous	HPP12_0534
S68	734286	T	C	SNP	synonymous	HPP12_0534
S68	734309	A	C	SNP	nonsynonymous	HPP12_0534
S68	734313	G	A	SNP	synonymous	HPP12_0534
S68	734317	A	C	SNP	nonsynonymous	HPP12_0534
S68	734661	C	G	SNP	synonymous	HPP12_0534
S68	734733	C	T	SNP	synonymous	HPP12_0534
S68	735228	A	T	SNP	synonymous	HPP12_0534
S68	735324	C	G	SNP	synonymous	HPP12_0534
S68	735333	A	G	SNP	synonymous	HPP12_0534
S68	735336	G	A	SNP	synonymous	HPP12_0534
S68	735343	C	T	SNP	synonymous	HPP12_0534
S68	735356	T	C	SNP	nonsynonymous	HPP12_0534
S68	735363	G	A	SNP	synonymous	HPP12_0534
S68	801836	GAAAAAAAAAAAA	GAAAAAAAAAAAAA	indel	intergenic		jhp0540
S68	839999	T	C	SNP	nonsynonymous	HPB8_818
S68	958702	CAAAAAAAAAAAAAAAA	CAAAAAAAAAAAAAAAAAA	indel	intergenic		HPG27_680
S68	1043704	GTTTTTTTTTTTTTT	GTTTTTTTTTTTTTTTT	indel	frameshift insertion/intergenic	HPnc4170	HP0811	HPnc4160
S68	1122211	G	A	SNP	intergenic		HP0895
S68	1122235	G	A	SNP	intergenic		HP0895
S68	1187376	ATTTTTTT	ATTTTTTTT	indel	intergenic		HP0947
S68	1198606	A	C	SNP	nonsynonymous	HP0961
S68	1284699	AGGGGGGGGGG	AGGGGGGGGG	indel	frameshift deletion	HPG27_1018
S68	1306585	C	T	SNP	nonsynonymous	HP0360
S68	1483720	G	A	SNP	synonymous	HPG27_298
S68	1484872	T	C	SNP	synonymous	HPG27_298
S68	1484881	G	A	SNP	synonymous	HPG27_298
S68	1484897	C	A	SNP	nonsynonymous	HPG27_298
S68	1484899	C	A	SNP	synonymous	HPG27_298
S68	1640915	CGAGAGAGAGAGAGAG	CGAGAGAGAGAGAGAGAG	indel	frameshift insertion
S69	99327	C	T	SNP	synonymous	jhp0935
S69	155189	GA	G	indel	frameshift deletion	jhp1438
S69	168379	C	T	SNP	synonymous	HP1547
S69	199597	C	T	SNP	intergenic		HP1582	jhp1488
S69	207029	T	C	SNP	nonsynonymous	HPATCC43504_00197
S69	214663	CGAGAGAGAGAGAGAG	CGAGAGAGAGAGAGAGAG	indel	intergenic		HPG27_8
S69	276989	G	A	SNP	nonsynonymous	HPP12_0070
S69	315327	ACCCCCCCCCC	ACCCCCCCCCCC	indel	intergenic		HP0103
S69	430922	G	A	SNP	nonsynonymous	HP0194
S69	546511	CAAAAAAAAAAAA	CAAAAAAAAAAAAAA	indel	intergenic		HP1243/HPG27_298
S69	548965	C	T	SNP	intergenic		jhp1163	HPG27_298
S69	548978	G	T	SNP	intergenic		jhp1163	HPG27_298
S69	548986	CTTTTTTT	CTTTTTTTT	indel	intergenic		jhp1163	HPG27_298
S69	680519	AC	ACC	indel	intergenic		HPP12_1088
S69	691071	G	A	SNP	synonymous	HP0489
S69	691074	A	C	SNP	synonymous	HP0489
S69	691077	G	A	SNP	nonsynonymous	HP0489
S69	691089	A	G	SNP	synonymous	HP0489
S69	691091	C	A	SNP	nonsynonymous	HP0489
S69	691101	T	C	SNP	synonymous	HP0489
S69	691113	G	T	SNP	nonsynonymous	HP0489
S69	691157	C	A	SNP	nonsynonymous	HP0489
S69	691173	C	A	SNP	synonymous	HP0489
S69	691175	A	G	SNP	nonsynonymous	HP0489
S69	691179	C	G	SNP	synonymous	HP0489
S69	691185	A	G	SNP	nonsynonymous	HP0489
S69	691189	C	G	SNP	nonsynonymous	HP0489
S69	691190	A	C	SNP	nonsynonymous	HP0489
S69	801836	GAAAAAAAAAAAA	GAAAAAAAAAAAAAA	indel	intergenic		jhp0540
S69	830053	C	T	SNP	nonsynonymous	HPP12_0617
S69	839999	T	C	SNP	nonsynonymous	HPB8_818
S69	958702	CAAAAAAAAAAAAAAAA	CAAAAAAAAAAAAAAAAAA	indel	intergenic		HPG27_680
S69	1187376	ATTTTTTT	ATTTTTTTT	indel	intergenic		HP0947
S69	1192157	T	C	SNP	nonsynonymous	HP0953
S69	1332690	C	A	SNP	synonymous	HPATCC43504_01275
S69	1332888	T	G	SNP	synonymous	HPATCC43504_01275
S69	1332893	T	G	SNP	nonsynonymous	HPATCC43504_01275
S69	1332897	A	G	SNP	synonymous	HPATCC43504_01275
S69	1332900	G	T	SNP	synonymous	HPATCC43504_01275
S69	1332906	C	T	SNP	synonymous	HPATCC43504_01275
S69	1332954	T	G	SNP	synonymous	HPATCC43504_01275
S69	1332987	T	C	SNP	synonymous	HPATCC43504_01275
S69	1332996	T	G	SNP	synonymous	HPATCC43504_01275
S69	1332997	G	C	SNP	nonsynonymous	HPATCC43504_01275
S69	1332999	T	C	SNP	synonymous	HPATCC43504_01275
S69	1482848	G	T	SNP	nonsynonymous	HPG27_298
S69	1482850	T	G	SNP	nonsynonymous	HPG27_298
S69	1483092	G	A	SNP	nonsynonymous	HPG27_298
S69	1483202	G	A	SNP	nonsynonymous	HPG27_298
S69	1483269	A	G	SNP	nonsynonymous	HPG27_298
S69	1592786	GT	G	indel	frameshift deletion	HP1354
S69	1663529	GTTTTT	GTTTT	indel	1 bp deletion
S70	99327	C	T	SNP	synonymous	jhp0935
S70	168379	C	T	SNP	synonymous	HP1547
S70	199597	C	T	SNP	intergenic		HP1582	jhp1488
S70	232964	C	A	SNP	intergenic		HPPC_00115
S70	276989	G	A	SNP	nonsynonymous	HPP12_0070
S70	315327	ACCCCCCCCCC	ACCCCCCCCCCC	indel	intergenic		HP0103
S70	374756	CGGGGGGGGGGGG	CGGGGGGGGGGGGGG	indel	frameshift insertion	jhp0151
S70	430922	G	A	SNP	nonsynonymous	HP0194
S70	464722	T	G	SNP	synonymous	HP0227
S70	464740	C	A	SNP	synonymous	HP0227
S70	464743	A	G	SNP	synonymous	HP0227
S70	464764	A	G	SNP	synonymous	HP0227
S70	464765	T	C	SNP	nonsynonymous	HP0227
S70	464767	G	A	SNP	synonymous	HP0227
S70	464773	G	A	SNP	synonymous	HP0227
S70	464779	C	T	SNP	synonymous	HP0227
S70	464788	G	A	SNP	synonymous	HP0227
S70	464797	A	G	SNP	synonymous	HP0227
S70	464800	G	A	SNP	synonymous	HP0227
S70	464803	G	A	SNP	synonymous	HP0227
S70	546511	CAAAAAAAAAAAA	CAAAAAAAAAAAAA	indel	intergenic		HP1243/HPG27_298
S70	548957	C	T	SNP	intergenic		jhp1163	HPG27_298
S70	548965	C	T	SNP	intergenic		jhp1163	HPG27_298
S70	548978	G	T	SNP	intergenic		jhp1163	HPG27_298
S70	548986	CTTTTTTT	CTTTTTTTT	indel	intergenic		jhp1163	HPG27_298
S70	691071	G	A	SNP	synonymous	HP0489
S70	691074	A	C	SNP	synonymous	HP0489
S70	691077	G	A	SNP	nonsynonymous	HP0489
S70	691089	A	G	SNP	synonymous	HP0489
S70	691091	C	A	SNP	nonsynonymous	HP0489
S70	691101	T	C	SNP	synonymous	HP0489
S70	691113	G	T	SNP	nonsynonymous	HP0489
S70	691157	C	A	SNP	nonsynonymous	HP0489
S70	691173	C	A	SNP	synonymous	HP0489
S70	691175	A	G	SNP	nonsynonymous	HP0489
S70	691179	C	G	SNP	synonymous	HP0489
S70	691185	A	G	SNP	nonsynonymous	HP0489
S70	691189	C	G	SNP	nonsynonymous	HP0489
S70	691190	A	C	SNP	nonsynonymous	HP0489
S70	801836	GAAAAAAAAAAAA	GAAAAAAAAAAAAA	indel	intergenic		jhp0540
S70	830053	C	T	SNP	nonsynonymous	HPP12_0617
S70	839999	T	C	SNP	nonsynonymous	HPB8_818
S70	879985	C	T	SNP	nonsynonymous	HP0656
S70	958702	CAAAAAAAAAAAAAAAA	CAAAAAAAAAAAAAAAAAA	indel	intergenic		HPG27_680
S70	1043704	GTTTTTTTTTTTTTT	GTTTTTTTTTTTTTTTTTT	indel	frameshift insertion/intergenic	HPnc4170	HP0811	HPnc4160
S70	1187376	ATTTTTTT	ATTTTTTTT	indel	intergenic		HP0947
S70	1192157	T	C	SNP	nonsynonymous	HP0953
S70	1332690	C	A	SNP	synonymous	HPATCC43504_01275
S70	1332870	C	T	SNP	synonymous	HPATCC43504_01275
S70	1332888	T	G	SNP	synonymous	HPATCC43504_01275
S70	1332893	T	G	SNP	nonsynonymous	HPATCC43504_01275
S70	1332897	A	G	SNP	synonymous	HPATCC43504_01275
S70	1332900	G	T	SNP	synonymous	HPATCC43504_01275
S70	1332906	C	T	SNP	synonymous	HPATCC43504_01275
S70	1332954	T	G	SNP	synonymous	HPATCC43504_01275
S70	1332987	T	C	SNP	synonymous	HPATCC43504_01275
S70	1332996	T	G	SNP	synonymous	HPATCC43504_01275
S70	1332997	G	C	SNP	nonsynonymous	HPATCC43504_01275
S70	1332999	T	C	SNP	synonymous	HPATCC43504_01275
S70	1592784	ATGTG	ATG	indel	frameshift deletion	HP1354
S70	1592801	T	G	SNP	synonymous	HP1354
S71	99327	C	T	SNP	synonymous	jhp0935
S71	168379	C	T	SNP	synonymous	HP1547
S71	199597	C	T	SNP	intergenic		HP1582	jhp1488
S71	276989	G	A	SNP	nonsynonymous	HPP12_0070
S71	315337	C	CA	indel	intergenic		HP0103
S71	430922	G	A	SNP	nonsynonymous	HP0194
S71	546511	CAAAAAAAAAAAA	CAAAAAAAAAAAAA	indel	intergenic		HP1243/HPG27_298
S71	548965	C	T	SNP	intergenic		jhp1163	HPG27_298
S71	548978	G	T	SNP	intergenic		jhp1163	HPG27_298
S71	548986	CTTTTTTT	CTTTTTTTT	indel	intergenic		jhp1163	HPG27_298
S71	691071	G	A	SNP	synonymous	HP0489
S71	691074	A	C	SNP	synonymous	HP0489
S71	691077	G	A	SNP	nonsynonymous	HP0489
S71	691089	A	G	SNP	synonymous	HP0489
S71	691091	C	A	SNP	nonsynonymous	HP0489
S71	691101	T	C	SNP	synonymous	HP0489
S71	691113	G	T	SNP	nonsynonymous	HP0489
S71	691173	C	A	SNP	synonymous	HP0489
S71	691175	A	G	SNP	nonsynonymous	HP0489
S71	691179	C	G	SNP	synonymous	HP0489
S71	691185	A	G	SNP	nonsynonymous	HP0489
S71	691189	C	G	SNP	nonsynonymous	HP0489
S71	691190	A	C	SNP	nonsynonymous	HP0489
S71	830053	C	T	SNP	nonsynonymous	HPP12_0617
S71	839999	T	C	SNP	nonsynonymous	HPB8_818
S71	879985	C	T	SNP	nonsynonymous	HP0656
S71	958702	CAAAAAAAAAAAAAAAA	CAAAAAAAAAAAAAAAAAA	indel	intergenic		HPG27_680
S71	1043704	GTTTTTTTTTTTTTT	GTTTTTTTTTTTTTTTTT	indel	frameshift insertion/intergenic	HPnc4170	HP0811	HPnc4160
S71	1187376	ATTTTTTT	ATTTTTTTT	indel	intergenic		HP0947
S71	1192157	T	C	SNP	nonsynonymous	HP0953
S71	1318502	C	T	SNP	intergenic	jhp1031
S71	1332690	C	A	SNP	synonymous	HPATCC43504_01275
S71	1332900	G	GT	indel	frameshift deletion	HPATCC43504_01275
S71	1332906	C	T	SNP	synonymous	HPATCC43504_01275
S71	1332954	T	G	SNP	synonymous	HPATCC43504_01275
S71	1332987	T	C	SNP	synonymous	HPATCC43504_01275
S71	1332996	T	G	SNP	synonymous	HPATCC43504_01275
S71	1332997	G	C	SNP	nonsynonymous	HPATCC43504_01275
S71	1332999	T	C	SNP	synonymous	HPATCC43504_01275
S71	1592135	G	A	SNP	nonsynonymous	HP1350
S71	1592784	ATGTG	ATG	indel	frameshift deletion	HP1354
S72	99327	C	T	SNP	synonymous	jhp0935
S72	168379	C	T	SNP	synonymous	HP1547
S72	199597	C	T	SNP	intergenic		HP1582	jhp1488
S72	276989	G	A	SNP	nonsynonymous	HPP12_0070
S72	315327	ACCCCCCCCCC	ACCCCCCCCCCC	indel	intergenic		HP0103
S72	430922	G	A	SNP	nonsynonymous	HP0194
S72	466390	G	A	SNP	intergenic		HP0227
S72	466443	G	A	SNP	intergenic		HP0227
S72	546511	CAAAAAAAAAAAA	CAAAAAAAAAAAAA	indel	intergenic		HP1243/HPG27_298
S72	691071	G	A	SNP	synonymous	HP0489
S72	691074	A	C	SNP	synonymous	HP0489
S72	691077	G	A	SNP	nonsynonymous	HP0489
S72	691089	A	G	SNP	synonymous	HP0489
S72	691091	C	A	SNP	nonsynonymous	HP0489
S72	691101	T	C	SNP	synonymous	HP0489
S72	691113	G	T	SNP	nonsynonymous	HP0489
S72	691157	C	A	SNP	nonsynonymous	HP0489
S72	691173	C	A	SNP	synonymous	HP0489
S72	691175	A	G	SNP	nonsynonymous	HP0489
S72	691179	C	G	SNP	synonymous	HP0489
S72	691185	A	G	SNP	nonsynonymous	HP0489
S72	691189	C	G	SNP	nonsynonymous	HP0489
S72	691190	A	C	SNP	nonsynonymous	HP0489
S72	801836	GAAAAAAAAAAAA	GAAAAAAAAAAAAA	indel	intergenic		jhp0540
S72	830053	C	T	SNP	nonsynonymous	HPP12_0617
S72	836443	C	T	SNP	synonymous	HP0617
S72	839999	T	C	SNP	nonsynonymous	HPB8_818
S72	879985	C	T	SNP	nonsynonymous	HP0656
S72	1043704	GTTTTTTTTTTTTTT	GTTTTTTTTTTTTTTTTT	indel	frameshift insertion/intergenic	HPnc4170	HP0811	HPnc4160
S72	1187376	ATTTTTTT	ATTTTTTTT	indel	intergenic		HP0947
S72	1192157	T	C	SNP	nonsynonymous	HP0953
S72	1332690	C	A	SNP	synonymous	HPATCC43504_01275
S72	1332900	G	T	SNP	synonymous	HPATCC43504_01275
S72	1332906	C	T	SNP	synonymous	HPATCC43504_01275
S72	1332954	T	G	SNP	synonymous	HPATCC43504_01275
S72	1332987	T	C	SNP	synonymous	HPATCC43504_01275
S72	1332996	T	G	SNP	synonymous	HPATCC43504_01275
S72	1332997	G	C	SNP	nonsynonymous	HPATCC43504_01275
S72	1332999	T	C	SNP	synonymous	HPATCC43504_01275
S73	99327	C	T	SNP	synonymous	jhp0935
S73	168379	C	T	SNP	synonymous	HP1547
S73	199597	C	T	SNP	intergenic		HP1582	jhp1488
S73	226261	G	A	SNP	nonsynonymous	HP0019_1
S73	276989	G	A	SNP	nonsynonymous	HPP12_0070
S73	430922	G	A	SNP	nonsynonymous	HP0194
S73	548965	C	T	SNP	intergenic		jhp1163	HPG27_298
S73	548978	G	T	SNP	intergenic		jhp1163	HPG27_298
S73	548986	CTTTTTTT	CTTTTTTTT	indel	intergenic		jhp1163	HPG27_298
S73	691071	G	A	SNP	synonymous	HP0489
S73	691074	A	C	SNP	synonymous	HP0489
S73	691077	G	A	SNP	nonsynonymous	HP0489
S73	691089	A	G	SNP	synonymous	HP0489
S73	691091	C	A	SNP	nonsynonymous	HP0489
S73	691101	T	C	SNP	synonymous	HP0489
S73	691113	G	T	SNP	nonsynonymous	HP0489
S73	691173	C	A	SNP	synonymous	HP0489
S73	691175	A	G	SNP	nonsynonymous	HP0489
S73	691179	C	G	SNP	synonymous	HP0489
S73	691185	A	G	SNP	nonsynonymous	HP0489
S73	691189	C	G	SNP	nonsynonymous	HP0489
S73	691190	A	C	SNP	nonsynonymous	HP0489
S73	830053	C	T	SNP	nonsynonymous	HPP12_0617
S73	839999	T	C	SNP	nonsynonymous	HPB8_818
S73	958719	G	A	SNP	intergenic		HPG27_680
S73	984348	G	A	SNP	nonsynonymous	HP0751
S73	1043704	GTTTTTTTTTTTTTT	GTTTTTTTTTTTTTTTTT	indel	frameshift insertion/intergenic	HPnc4170	HP0811	HPnc4160
S73	1187376	ATTTTTTT	ATTTTTTTT	indel	intergenic		HP0947
S73	1284699	AGGGGGGGGGG	AGGGGGGGGGGG	indel	frameshift deletion	HPG27_1018
S73	1332593	A	C	SNP	nonsynonymous	HPATCC43504_01275
S73	1332595	T	A	SNP	nonsynonymous	HPATCC43504_01275
S73	1332690	C	A	SNP	synonymous	HPATCC43504_01275
S73	1332906	C	T	SNP	synonymous	HPATCC43504_01275
S73	1332954	T	G	SNP	synonymous	HPATCC43504_01275
S73	1332987	T	C	SNP	synonymous	HPATCC43504_01275
S73	1332996	T	G	SNP	synonymous	HPATCC43504_01275
S73	1332997	G	C	SNP	nonsynonymous	HPATCC43504_01275
S73	1332999	T	C	SNP	synonymous	HPATCC43504_01275
S73	1342802	T	C	SNP	nonsynonymous	jhp0433
S73	1461744	C	A	SNP	intergenic		HP0349	HP0350
S73	1592784	ATGTG	ATG	indel	frameshift deletion	HP1354
S73	1592801	T	G	SNP	synonymous	HP1354
S73	1640915	CGAGAGAGAGAGAGAG	CGAGAGAGAGAGAGAGAG	indel	frameshift insertion
S74	99327	C	T	SNP	synonymous	jhp0935
S74	113930	T	A	SNP	intergenic		HPATCC43504_00103
S74	168379	C	T	SNP	synonymous	HP1547
S74	199597	C	T	SNP	intergenic		HP1582	jhp1488
S74	214663	CGAGAGAGAGAGAGAG	CGAGAGAGAGAGAGAGAG	indel	intergenic		HPG27_8
S74	226261	G	A	SNP	nonsynonymous	HP0019_1
S74	276989	G	A	SNP	nonsynonymous	HPP12_0070
S74	347947	G	A	SNP	nonsynonymous	jhp0122
S74	374756	CGGGGGGGGGGGG	CGGGGGGGGGGGGGG	indel	frameshift insertion	jhp0151
S74	430922	G	A	SNP	nonsynonymous	HP0194
S74	546511	CAAAAAAAAAAAA	A	indel	intergenic		HP1243/HPG27_298
S74	547618	A	G	SNP	nonsynonymous	HPG27_298
S74	548965	C	T	SNP	intergenic		jhp1163	HPG27_298
S74	548978	G	T	SNP	intergenic		jhp1163	HPG27_298
S74	691071	G	A	SNP	synonymous	HP0489
S74	691074	A	C	SNP	synonymous	HP0489
S74	691077	G	A	SNP	nonsynonymous	HP0489
S74	691089	A	G	SNP	synonymous	HP0489
S74	691091	C	A	SNP	nonsynonymous	HP0489
S74	691101	T	C	SNP	synonymous	HP0489
S74	691113	G	T	SNP	nonsynonymous	HP0489
S74	691157	C	A	SNP	nonsynonymous	HP0489
S74	691173	C	A	SNP	synonymous	HP0489
S74	691175	A	G	SNP	nonsynonymous	HP0489
S74	691179	C	G	SNP	synonymous	HP0489
S74	691185	A	G	SNP	nonsynonymous	HP0489
S74	691189	C	G	SNP	nonsynonymous	HP0489
S74	691190	A	C	SNP	nonsynonymous	HP0489
S74	734658	C	T	SNP	synonymous	HPP12_0534
S74	734661	C	G	SNP	synonymous	HPP12_0534
S74	734672	G	A	SNP	nonsynonymous	HPP12_0534
S74	734695	A	G	SNP	nonsynonymous	HPP12_0534
S74	734697	A	G	SNP	synonymous	HPP12_0534
S74	734703	T	C	SNP	synonymous	HPP12_0534
S74	734841	T	A	SNP	synonymous	HPP12_0534
S74	734842	C	A	SNP	nonsynonymous	HPP12_0534
S74	734852	C	A	SNP	nonsynonymous	HPP12_0534
S74	734853	T	C	SNP	synonymous	HPP12_0534
S74	734871	G	A	SNP	synonymous	HPP12_0534
S74	734874	T	C	SNP	synonymous	HPP12_0534
S74	735072	G	T	SNP	nonsynonymous	HPP12_0534
S74	735126	T	C	SNP	synonymous	HPP12_0534
S74	735140	A	G	SNP	nonsynonymous	HPP12_0534
S74	735143	C	T	SNP	nonsynonymous	HPP12_0534
S74	735162	T	A	SNP	synonymous	HPP12_0534
S74	735163	C	A	SNP	nonsynonymous	HPP12_0534
S74	735164	A	G	SNP	nonsynonymous	HPP12_0534
S74	735173	C	A	SNP	nonsynonymous	HPP12_0534
S74	735174	T	C	SNP	synonymous	HPP12_0534
S74	735192	G	A	SNP	synonymous	HPP12_0534
S74	735195	T	C	SNP	synonymous	HPP12_0534
S74	801836	GAAAAAAAAAAAA	GAAAAAAAAAAAAA	indel	intergenic		jhp0540
S74	805851	A	T	SNP	intergenic		HPG27_556
S74	830053	C	T	SNP	nonsynonymous	HPP12_0617
S74	952086	TTCTCTCTCTCTCTCTC	TTCTCTCTCTCTCTC	indel	intergenic		HPG27_677
S74	1043704	GTTTTTTTTTTTTTT	GTTTTTTTTTTTTTTTTT	indel	frameshift insertion/intergenic	HPnc4170	HP0811	HPnc4160
S74	1122223	C	T	SNP	intergenic		HP0895
S74	1122228	TAAAAA	TAAAAAA	indel	intergenic		HP0895
S74	1187376	ATTTTTTT	ATTTTTTTT	indel	intergenic		HP0947
S74	1284699	AGGGGGGGGGG	AGGGGGGGGGGG	indel	frameshift deletion	HPG27_1018
S74	1318527	C	A	SNP	intergenic	jhp1031
S74	1332690	C	A	SNP	synonymous	HPATCC43504_01275
S74	1332888	T	G	SNP	synonymous	HPATCC43504_01275
S74	1332893	T	G	SNP	nonsynonymous	HPATCC43504_01275
S74	1332897	A	G	SNP	synonymous	HPATCC43504_01275
S74	1332900	G	T	SNP	synonymous	HPATCC43504_01275
S74	1332906	C	T	SNP	synonymous	HPATCC43504_01275
S74	1332954	T	G	SNP	synonymous	HPATCC43504_01275
S74	1332987	T	C	SNP	synonymous	HPATCC43504_01275
S74	1332996	T	G	SNP	synonymous	HPATCC43504_01275
S74	1332997	G	C	SNP	nonsynonymous	HPATCC43504_01275
S74	1332999	T	C	SNP	synonymous	HPATCC43504_01275
S74	1362531	A	T	SNP	nonsynonymous	HPB8_1119
S74	1456630	G	A	SNP	nonsynonymous	HP0354
S74	1482848	G	T	SNP	nonsynonymous	HPG27_298
S74	1482850	T	G	SNP	nonsynonymous	HPG27_298
S74	1483092	G	A	SNP	nonsynonymous	HPG27_298
S74	1483202	G	A	SNP	nonsynonymous	HPG27_298
S74	1592801	T	G	SNP	synonymous	HP1354
S75	99327	C	T	SNP	synonymous	jhp0935
S75	122766	TTTTTTAATGAAGTT	TTT	indel	frameshift deletion	HP1003
S75	168379	C	T	SNP	synonymous	HP1547
S75	199597	C	T	SNP	intergenic		HP1582	jhp1488
S75	214663	CGAGAGAGAGAGAGAG	CGAGAGAGAGAGAGAGAG	indel	intergenic		HPG27_8
S75	226261	G	A	SNP	nonsynonymous	HP0019_1
S75	276989	G	A	SNP	nonsynonymous	HPP12_0070
S75	430922	G	A	SNP	nonsynonymous	HP0194
S75	546511	CAAAAAAAAAAAA	A	indel	intergenic		HP1243/HPG27_298
S75	547618	A	G	SNP	nonsynonymous	HPG27_298
S75	548965	C	T	SNP	intergenic		jhp1163	HPG27_298
S75	548978	G	T	SNP	intergenic		jhp1163	HPG27_298
S75	691071	G	A	SNP	synonymous	HP0489
S75	691074	A	C	SNP	synonymous	HP0489
S75	691077	G	A	SNP	nonsynonymous	HP0489
S75	691089	A	G	SNP	synonymous	HP0489
S75	691091	C	A	SNP	nonsynonymous	HP0489
S75	691101	T	C	SNP	synonymous	HP0489
S75	691113	G	T	SNP	nonsynonymous	HP0489
S75	691155	C	G	SNP	synonymous	HP0489
S75	691157	C	A	SNP	nonsynonymous	HP0489
S75	691173	C	A	SNP	synonymous	HP0489
S75	691175	A	G	SNP	nonsynonymous	HP0489
S75	691179	C	G	SNP	synonymous	HP0489
S75	691185	A	G	SNP	nonsynonymous	HP0489
S75	691189	C	G	SNP	nonsynonymous	HP0489
S75	691190	A	C	SNP	nonsynonymous	HP0489
S75	734658	C	T	SNP	synonymous	HPP12_0534
S75	734661	C	G	SNP	synonymous	HPP12_0534
S75	734672	G	A	SNP	nonsynonymous	HPP12_0534
S75	734695	A	G	SNP	nonsynonymous	HPP12_0534
S75	734697	A	G	SNP	synonymous	HPP12_0534
S75	734703	T	C	SNP	synonymous	HPP12_0534
S75	734722	G	C	SNP	nonsynonymous	HPP12_0534
S75	735067	T	G	SNP	nonsynonymous	HPP12_0534
S75	735072	G	T	SNP	nonsynonymous	HPP12_0534
S75	735126	T	C	SNP	synonymous	HPP12_0534
S75	735140	A	G	SNP	nonsynonymous	HPP12_0534
S75	735143	C	T	SNP	nonsynonymous	HPP12_0534
S75	735162	T	A	SNP	synonymous	HPP12_0534
S75	735163	C	A	SNP	nonsynonymous	HPP12_0534
S75	735164	A	G	SNP	nonsynonymous	HPP12_0534
S75	735173	C	A	SNP	nonsynonymous	HPP12_0534
S75	735174	T	C	SNP	synonymous	HPP12_0534
S75	735192	G	A	SNP	synonymous	HPP12_0534
S75	735195	T	C	SNP	synonymous	HPP12_0534
S75	805851	A	T	SNP	intergenic		HPG27_556
S75	830053	C	T	SNP	nonsynonymous	HPP12_0617
S75	960744	T	G	SNP	intergenic		HP0727
S75	1043666	G	A	SNP	intergenic	HPnc4170	HP0811	HPnc4160
S75	1122223	C	T	SNP	intergenic		HP0895
S75	1122228	TAAAAA	TAAAAAA	indel	intergenic		HP0895
S75	1124346	CGAGAGAGAGAGAGAGAGAG	CGAGAGAGAGAGAGAGAG	indel	intergenic		HPG27_1187
S75	1187376	ATTTTTTT	ATTTTTTTT	indel	intergenic		HP0947
S75	1284699	AGGGGGGGGGG	AGGGGGGGGGGG	indel	frameshift deletion	HPG27_1018
S75	1318527	C	A	SNP	intergenic	jhp1031
S75	1332593	A	C	SNP	nonsynonymous	HPATCC43504_01275
S75	1332595	T	A	SNP	nonsynonymous	HPATCC43504_01275
S75	1332690	C	A	SNP	synonymous	HPATCC43504_01275
S75	1332900	G	T	SNP	synonymous	HPATCC43504_01275
S75	1332906	C	T	SNP	synonymous	HPATCC43504_01275
S75	1332954	T	G	SNP	synonymous	HPATCC43504_01275
S75	1332987	T	C	SNP	synonymous	HPATCC43504_01275
S75	1332996	T	G	SNP	synonymous	HPATCC43504_01275
S75	1332997	G	C	SNP	nonsynonymous	HPATCC43504_01275
S75	1332999	T	C	SNP	synonymous	HPATCC43504_01275
S75	1482848	G	T	SNP	nonsynonymous	HPG27_298
S75	1482850	T	G	SNP	nonsynonymous	HPG27_298
S75	1483092	G	A	SNP	nonsynonymous	HPG27_298
S75	1592784	ATGTG	ATG	indel	frameshift deletion	HP1354
S75	1592801	T	G	SNP	synonymous	HP1354
S76	99327	C	T	SNP	synonymous	jhp0935
S76	119015	A	C	SNP	nonsynonymous	HP1534
S76	168379	C	T	SNP	synonymous	HP1547
S76	199597	C	T	SNP	intergenic		HP1582	jhp1488
S76	226261	G	A	SNP	nonsynonymous	HP0019_1
S76	276989	G	A	SNP	nonsynonymous	HPP12_0070
S76	315327	ACCCCCCCCCC	ACCCCCCCCCCC	indel	intergenic		HP0103
S76	413866	A	G	SNP	synonymous	HP1535
S76	413887	A	G	SNP	synonymous	HP1535
S76	430922	G	A	SNP	nonsynonymous	HP0194
S76	455599	TGGGGGGGGGG	TGGGGGGGGGGG	indel	frameshift insertion	HP0217
S76	546511	CAAAAAAAAAAAA	CAAAAAAAAAAAAA	indel	intergenic		HP1243/HPG27_298
S76	548978	G	T	SNP	intergenic		jhp1163	HPG27_298
S76	691071	G	A	SNP	synonymous	HP0489
S76	691074	A	C	SNP	synonymous	HP0489
S76	691077	G	A	SNP	nonsynonymous	HP0489
S76	691089	A	G	SNP	synonymous	HP0489
S76	691091	C	A	SNP	nonsynonymous	HP0489
S76	691101	T	C	SNP	synonymous	HP0489
S76	691113	G	T	SNP	nonsynonymous	HP0489
S76	691173	C	A	SNP	synonymous	HP0489
S76	691175	A	G	SNP	nonsynonymous	HP0489
S76	691179	C	G	SNP	synonymous	HP0489
S76	691185	A	G	SNP	nonsynonymous	HP0489
S76	691189	C	G	SNP	nonsynonymous	HP0489
S76	691190	A	C	SNP	nonsynonymous	HP0489
S76	830053	C	T	SNP	nonsynonymous	HPP12_0617
S76	839999	T	C	SNP	nonsynonymous	HPB8_818
S76	952086	TTCTCTCTCTCTCTCTC	TTCTCTCTCTCTCTC	indel	intergenic		HPG27_677
S76	984348	G	A	SNP	nonsynonymous	HP0751
S76	1043704	GTTTTTTTTTTTTTT	GTTTTTTTTTTTTTTTTT	indel	frameshift insertion/intergenic	HPnc4170	HP0811	HPnc4160
S76	1187376	ATTTTTTT	ATTTTTTTT	indel	intergenic		HP0947
S76	1284699	AGGGGGGGGGG	AGGGGGGGGGGG	indel	frameshift deletion	HPG27_1018
S76	1318525	AAC	A	indel	frameshift deletion	jhp1031
S76	1332690	C	A	SNP	synonymous	HPATCC43504_01275
S76	1332906	C	T	SNP	synonymous	HPATCC43504_01275
S76	1332954	T	G	SNP	synonymous	HPATCC43504_01275
S76	1332987	T	C	SNP	synonymous	HPATCC43504_01275
S76	1332996	T	G	SNP	synonymous	HPATCC43504_01275
S76	1332997	G	C	SNP	nonsynonymous	HPATCC43504_01275
S76	1332999	T	C	SNP	synonymous	HPATCC43504_01275
S76	1592801	T	G	SNP	synonymous	HP1354
S76	1640915	CGAGAGAGAGAGAGAG	CGAGAGAGAGAGAGAGAG	indel	frameshift insertion
S77	658	C	T	SNP	synonymous	HP1529
S77	248956	C	T	SNP	nonsynonymous	jhp0037_1
S77	303827	CGGGGGGGGGGGG	CGGGGGGGGGGGGGG	indel	frameshift insertion	HPP12_0096
S77	315327	ACCCCCCCCCC	ACCCCCCCCCCC	indel	intergenic		HP0103
S77	374756	CGGGGGGGGGGGG	CGGGGGGGGGGGGGG	indel	frameshift insertion	jhp0151
S77	412566	T	C	SNP	nonsynonymous	HP1534
S77	413983	C	T	SNP	synonymous	HP1535
S77	431032	C	T	SNP	synonymous	HP0194
S77	437765	G	C	SNP	intergenic		HP0204	HELPY_0206
S77	450628	G	A	SNP	synonymous	HP0213
S77	546511	CAAAAAAAAAAAA	CAAAAAAAAAAAAA	indel	intergenic		HP1243/HPG27_298
S77	548957	C	T	SNP	intergenic		jhp1163	HPG27_298
S77	548965	C	T	SNP	intergenic		jhp1163	HPG27_298
S77	548978	G	T	SNP	intergenic		jhp1163	HPG27_298
S77	620169	C	T	SNP	nonsynonymous	HPAG1_1119
S77	626404	C	T	SNP	synonymous	HP1175
S77	627243	G	A	SNP	nonsynonymous	HP1174
S77	701041	G	A	SNP	nonsynonymous	HP0499
S77	820046	C	T	SNP	nonsynonymous	HP0607
S77	839999	T	C	SNP	nonsynonymous	HPB8_818
S77	958702	CAAAAAAAAAAAAAAAA	CAAAAAAAAAAAAAAAAAA	indel	intergenic		HPG27_680
S77	1124346	CGAGAGAGAGAGAGAGAGAG	CGAGAGAGAGAGAGAGAG	indel	intergenic		HPG27_1187
S77	1187376	ATTTTTTT	ATTTTTTTT	indel	intergenic		HP0947
S77	1192612	C	A	SNP	intergenic		HP0953
S77	1192627	A	G	SNP	intergenic		HP0953
S77	1192634	A	G	SNP	intergenic		HP0953
S77	1192636	G	A	SNP	intergenic		HP0953
S77	1192650	T	C	SNP	intergenic		HP0953
S77	1192686	T	G	SNP	intergenic		HP0953
S77	1192742	C	T	SNP	intergenic		HP0953
S77	1192744	T	C	SNP	intergenic		HP0953
S77	1192752	A	G	SNP	intergenic		HP0953
S77	1192763	A	G	SNP	intergenic		HP0953
S77	1192773	A	G	SNP	intergenic		HP0953
S77	1192779	T	G	SNP	intergenic		HP0953
S77	1192784	T	C	SNP	intergenic		HP0953
S77	1192786	C	T	SNP	intergenic		HP0953
S77	1192787	A	G	SNP	intergenic		HP0953
S77	1192792	A	G	SNP	intergenic		HP0953
S77	1192794	C	T	SNP	intergenic		HP0953
S77	1192820	G	A	SNP	nonsynonymous	HPP12_0950
S77	1461824	G	T	SNP	intergenic		HP0349	HP0350
S77	1640915	CGAGAGAGAGAGAGAG	CGAGAGAGAGAGAGAGAG	indel	frameshift insertion
S77	1663529	GTTTTT	GTTTT	indel	1 bp deletion
S77	1669898	C	T	SNP	synonymous	HP1450
S78	658	C	T	SNP	synonymous	HP1529
S78	214663	CGAGAGAGAGAGAGAG	CGAGAGAGAGAGAGAGAG	indel	intergenic		HPG27_8
S78	300860	A	G	SNP	nonsynonymous	HP0090
S78	315327	ACCCCCCCCCC	ACCCCCCCCCCC	indel	intergenic		HP0103
S78	431032	C	T	SNP	synonymous	HP0194
S78	437765	G	C	SNP	intergenic		HP0204	HELPY_0206
S78	450628	G	A	SNP	synonymous	HP0213
S78	546511	CAAAAAAAAAAAA	CAAAAAAAAAAAAA	indel	intergenic		HP1243/HPG27_298
S78	548965	C	T	SNP	intergenic		jhp1163	HPG27_298
S78	548994	A	T	SNP	intergenic		jhp1163	HPG27_298
S78	620169	C	T	SNP	nonsynonymous	HPAG1_1119
S78	626404	C	T	SNP	synonymous	HP1175
S78	627243	G	A	SNP	nonsynonymous	HP1174
S78	701041	G	A	SNP	nonsynonymous	HP0499
S78	838963	G	T	SNP	nonsynonymous	jhp0562
S78	839999	T	C	SNP	nonsynonymous	HPB8_818
S78	1043704	GTTTTTTTTTTTTTT	GTTTTTTTTTTTTTTTTT	indel	frameshift insertion/intergenic	HPnc4170	HP0811	HPnc4160
S78	1187376	ATTTTTTT	ATTTTTTTT	indel	intergenic		HP0947
S78	1192612	C	A	SNP	intergenic		HP0953
S78	1192627	A	G	SNP	intergenic		HP0953
S78	1192634	A	G	SNP	intergenic		HP0953
S78	1192636	G	A	SNP	intergenic		HP0953
S78	1192650	T	C	SNP	intergenic		HP0953
S78	1192686	T	G	SNP	intergenic		HP0953
S78	1192742	C	T	SNP	intergenic		HP0953
S78	1192744	T	C	SNP	intergenic		HP0953
S78	1192752	A	G	SNP	intergenic		HP0953
S78	1192763	A	G	SNP	intergenic		HP0953
S78	1192773	A	G	SNP	intergenic		HP0953
S78	1192779	T	G	SNP	intergenic		HP0953
S78	1192784	T	C	SNP	intergenic		HP0953
S78	1192786	C	T	SNP	intergenic		HP0953
S78	1192787	A	G	SNP	intergenic		HP0953
S78	1192792	A	G	SNP	intergenic		HP0953
S78	1192794	C	T	SNP	intergenic		HP0953
S78	1192820	G	A	SNP	nonsynonymous	HPP12_0950
S78	1230615	A	T	SNP	nonsynonymous	HP0427
S78	1362543	A	C	SNP	nonsynonymous	HPB8_1119
S78	1608139	GT	G	indel	frameshift deletion	HP1369m
S78	1640915	CGAGAGAGAGAGAGAG	CGAGAGAGAGAGAGAGAG	indel	frameshift insertion
S78	1669898	C	T	SNP	synonymous	HP1450
S79	658	C	T	SNP	synonymous	HP1529
S79	214663	CGAGAGAGAGAGAGAG	CGAGAGAGAGAGAGAGAG	indel	intergenic		HPG27_8
S79	374756	CGGGGGGGGGGGG	CGGGGGGGGGGGGGGG	indel	frameshift insertion	jhp0151
S79	431032	C	T	SNP	synonymous	HP0194
S79	437765	G	C	SNP	intergenic		HP0204	HELPY_0206
S79	450628	G	A	SNP	synonymous	HP0213
S79	548965	C	T	SNP	intergenic		jhp1163	HPG27_298
S79	548978	G	T	SNP	intergenic		jhp1163	HPG27_298
S79	548994	A	T	SNP	intergenic		jhp1163	HPG27_298
S79	620169	C	T	SNP	nonsynonymous	HPAG1_1119
S79	626404	C	T	SNP	synonymous	HP1175
S79	627243	G	A	SNP	nonsynonymous	HP1174
S79	701041	G	A	SNP	nonsynonymous	HP0499
S79	801836	GAAAAAAAAAAAA	GAAAAAAAAAAAAA	indel	intergenic		jhp0540
S79	953366	G	A	SNP	nonsynonymous	HPG27_677
S79	958702	CAAAAAAAAAAAAAAAA	CAAAAAAAAAAAAAAAAAAA	indel	intergenic		HPG27_680
S79	1043704	GTTTTTTTTTTTTTT	GTTTTTTTTTTTTTTTTT	indel	frameshift insertion/intergenic	HPnc4170	HP0811	HPnc4160
S79	1187376	ATTTTTTT	ATTTTTTTT	indel	intergenic		HP0947
S79	1192612	C	A	SNP	intergenic		HP0953
S79	1192627	A	G	SNP	intergenic		HP0953
S79	1192634	A	G	SNP	intergenic		HP0953
S79	1192636	G	A	SNP	intergenic		HP0953
S79	1192650	T	C	SNP	intergenic		HP0953
S79	1192686	T	G	SNP	intergenic		HP0953
S79	1192742	C	T	SNP	intergenic		HP0953
S79	1192744	T	C	SNP	intergenic		HP0953
S79	1192752	A	G	SNP	intergenic		HP0953
S79	1192763	A	G	SNP	intergenic		HP0953
S79	1192773	A	G	SNP	intergenic		HP0953
S79	1192779	T	G	SNP	intergenic		HP0953
S79	1192784	T	C	SNP	intergenic		HP0953
S79	1192786	C	T	SNP	intergenic		HP0953
S79	1192787	A	G	SNP	intergenic		HP0953
S79	1192792	A	G	SNP	intergenic		HP0953
S79	1192794	C	T	SNP	intergenic		HP0953
S79	1192820	G	A	SNP	nonsynonymous	HPP12_0950
S79	1295885	GATATATATATATATATAT	GATATATATATATATAT	indel	intergenic		HPATCC43504_01238
S79	1362557	G	C	SNP	synonymous	HPB8_1119
S79	1593602	TGGGGGGGGGGG	TGGGGGGGGGGGG	indel	frameshift insertion	HP1354
S79	1640915	CGAGAGAGAGAGAGAG	CGAGAGAGAGAGAGAGAG	indel	frameshift insertion
S79	1669898	C	T	SNP	synonymous	HP1450
S80	658	C	T	SNP	synonymous	HP1529
S80	232964	C	A	SNP	intergenic		HPPC_00115
S80	248956	C	T	SNP	nonsynonymous	jhp0037_1
S80	267811	A	G	SNP	nonsynonymous	HP0057
S80	303827	CGGGGGGGGGGGG	CGGGGGGGGGGGGGG	indel	frameshift insertion	HPP12_0096
S80	315327	ACCCCCCCCCC	ACCCCCCCCCCC	indel	intergenic		HP0103
S80	374756	CGGGGGGGGGGGG	CGGGGGGGGGGGGGG	indel	frameshift insertion	jhp0151
S80	431032	C	T	SNP	synonymous	HP0194
S80	437765	G	C	SNP	intergenic		HP0204	HELPY_0206
S80	450628	G	A	SNP	synonymous	HP0213
S80	546511	CAAAAAAAAAAAA	CAAAAAAAAAAAAA	indel	intergenic		HP1243/HPG27_298
S80	620169	C	T	SNP	nonsynonymous	HPAG1_1119
S80	626404	C	T	SNP	synonymous	HP1175
S80	627243	G	A	SNP	nonsynonymous	HP1174
S80	701041	G	A	SNP	nonsynonymous	HP0499
S80	801836	GAAAAAAAAAAAA	GAAAAAAAAAAAAA	indel	intergenic		jhp0540
S80	820046	C	T	SNP	nonsynonymous	HP0607
S80	958719	G	A	SNP	intergenic		HPG27_680
S80	1043704	GTTTTTTTTTTTTTT	GTTTTTTTTTTTTTTTT	indel	frameshift insertion/intergenic	HPnc4170	HP0811	HPnc4160
S80	1124346	CGAGAGAGAGAGAGAGAGAG	CGAGAGAGAGAGAGAGAG	indel	intergenic		HPG27_1187
S80	1187376	ATTTTTTT	ATTTTTTTT	indel	intergenic		HP0947
S80	1192612	C	A	SNP	intergenic		HP0953
S80	1192627	A	G	SNP	intergenic		HP0953
S80	1192634	A	G	SNP	intergenic		HP0953
S80	1192636	G	A	SNP	intergenic		HP0953
S80	1192650	T	C	SNP	intergenic		HP0953
S80	1192686	T	G	SNP	intergenic		HP0953
S80	1192742	C	T	SNP	intergenic		HP0953
S80	1192744	T	C	SNP	intergenic		HP0953
S80	1192752	A	G	SNP	intergenic		HP0953
S80	1192763	A	G	SNP	intergenic		HP0953
S80	1192773	A	G	SNP	intergenic		HP0953
S80	1192779	T	G	SNP	intergenic		HP0953
S80	1192784	T	C	SNP	intergenic		HP0953
S80	1192786	C	T	SNP	intergenic		HP0953
S80	1192787	A	G	SNP	intergenic		HP0953
S80	1192792	A	G	SNP	intergenic		HP0953
S80	1192794	C	T	SNP	intergenic		HP0953
S80	1192820	G	A	SNP	nonsynonymous	HPP12_0950
S80	1640915	CGAGAGAGAGAGAGAG	CGAGAGAGAGAGAGAGAG	indel	frameshift insertion
S80	1669898	C	T	SNP	synonymous	HP1450
