# Supplementary material for: A bacterial small RNA regulates the adaptation of Helicobacter pylori to the host environment
Source: Nat Commun. 2021 Apr 9;12:2085. doi: 10.1038/s41467-021-22317-7 (PMC8035401; doi:10.1038/s41467-021-22317-7)
Supplement: Supplementary file 6 — Supplementary Data 3 [file 41467_2021_22317_MOESM6_ESM.xlsx]

## Sheet: SD3
Supplementary Data 3 | Summary of mutations in the isolates recovered from H. pylori-infected C57BL/6 mice. The number of mutations in the isolates of 10 strains recovered from H. pylori-infected mice stomachs 8 weeks post-infection are listed.
Animal No.	Strain Name	Total No. of mutations	SNPs (single nucleotide polymorphysms)				indel (insertion/deletion)			SNPs rate per base per year	indel rate per base per year
			total	nonsynonymous	synonymous	intergenic	Total	genic	intergenic
#1	Hp1	37	13	5	7	1	24	8	16	5.04109e-05	9.30663e-05
	Hp2	36	16	5	9	2	20	7	13	6.20442e-05	7.75553e-05
#2	Hp3	38	16	6	8	2	22	8	14	6.20442e-05	8.53108e-05
	Hp4	38	18	6	9	3	20	7	13	6.97997e-05	7.75553e-05
#3	Hp5	34	15	6	7	2	19	6	13	5.81665e-05	7.36775e-05
	Hp6	33	10	4	5	1	23	7	16	3.87776e-05	8.91886e-05
#4	Hp7	45	25	11	12	2	20	10	10	9.69441e-05	7.75553e-05
	Hp8	42	19	7	10	2	23	8	15	7.36775e-05	8.91886e-05
#5	Hp9	46	30	11	17	2	16	5	11	0.000116333	6.20442e-05
	Hp10	36	13	5	7	1	23	8	15	5.04109e-05	8.91886e-05
									Average	6.78609e-05	8.1433e-05
									SD	2.32127e-05	9.49854e-06
