# Supplementary material for: A bacterial small RNA regulates the adaptation of Helicobacter pylori to the host environment
Source: Nat Commun. 2021 Apr 9;12:2085. doi: 10.1038/s41467-021-22317-7 (PMC8035401; doi:10.1038/s41467-021-22317-7)
Supplement: Supplementary file 7 — Supplementary Data 4 [file 41467_2021_22317_MOESM7_ESM.xlsx]

## Sheet: SD4
Supplementary Data 4 | Mutated sequence list of the 10 strains recovered from H. pylori-infected C57BL/6 mice stomachs.
Strain name	Position in ATCC 43504	Sequence in		Type of difference		Annotation	Gene nearby the intergenic region (#1)	Gene nearby the intergenic region (#2)
		ATCC 43504	Reisolate
Hp1	658	C	T	SNP	synonymous	HP1529
Hp1	146525	CAAAAAAAAAAAA	CAAAAAAAAAAAAAAA	indel	intergenic		HP1397
Hp1	214663	CGAGAGAGAGAGAGA	CGAGAGAGAGAGAGAGA	indel	frameshift insertion	HPG27_8
Hp1	249268	C	T	SNP	nonsynonymous	HPB8_1582
Hp1	303827	CGGGGGGGGGGGG	CGGGGGGGGGGGGGG	indel	frameshift insertion	HPP12_0096
Hp1	315327	ACCCCCCCCCC	ACCCCCCCCCCC	indel	intergenic		HP0103
Hp1	431032	C	T	SNP	synonymous	HP0194
Hp1	437765	G	C	SNP	intergenic		HP0204	HELPY_0206
Hp1	450628	G	A	SNP	synonymous	HP0213
Hp1	455599	TGGGGGGGGGG	TGGGGGGGGGGG	indel	frameshift insertion	HP0217
Hp1	483804	T	TTAAATACA	indel	intergenic		HPATCC43504_00472
Hp1	546124	TATTTAATCTT	T	indel	intergenic		HP1243/HPG27_298
Hp1	546511	CAAAAAAAAAAAA	CAAAAAAAAAAAAA	indel	intergenic		HP1243/HPG27_298
Hp1	581837	ATCAAATACTCAAATAC	A	indel	intergenic		HPATCC43504_00587
Hp1	620169	C	T	SNP	nonsynonymous	HP1180
Hp1	626404	C	T	SNP	synonymous	HP1175
Hp1	627243	G	A	SNP	nonsynonymous	HP1174
Hp1	649248	TG	TGG	indel	frameshift insertion	HP1156
Hp1	701041	G	A	SNP	nonsynonymous	HP0499
Hp1	801836	GAAAAAAAAAAAA	GAAAAAAAAAAAAAA	indel	intergenic		jhp0540
Hp1	840225	GCAAAATACGATGATCTCACCA	G	indel	nonframeshift deletion	jhp0563
Hp1	945518	C	T	SNP	synonymous	jhp0853
Hp1	958574	CGAGAGAGAGAGA	CGAGAGAGAGAGAGA	indel	intergenic		HPG27_680
Hp1	958702	CAAAAAAAAAAAAAAAA	CAAAAGAAAAAAAAAAAAAA	indel	intergenic		HPG27_680
Hp1	1043704	GTTTTTTTTTTTTTT	GTTTTTTTTTTTTTTTTT	indel	frameshift insertion/intergenic	HPnc4170	HP0811	HPnc4160
Hp1	1102157	GTTTTTTTTTTTT	GTTTTTTTTTTT	indel	intergenic		HP0876	HP0875
Hp1	1124346	CGAGAGAGAGAGAGAGAGA	CGAGAGAGAGAGAGAGA	indel	intergenic		HPG27_1187
Hp1	1124501	GTTTTTTTTTTTT	GTTTTTTTTTTT	indel	intergenic		HPG27_1187
Hp1	1187376	ATTTTTTT	ATTTTTTTT	indel	intergenic		HP0947
Hp1	1230599	TTCAAGCAA	T	indel	frameshift deletion	HP0427
Hp1	1319839	CAAAAAAAAAAAAA	CCAAAAAAAAAAAAAAA	indel	intergenic		HELPY_1075	jhp1032
Hp1	1331327	G	T	SNP	nonsynonymous	HPATCC43504_01275
Hp1	1331328	G	A	SNP	synonymous	HPATCC43504_01275
Hp1	1592784	ATG	A	indel	frameshift deletion	HP1354
Hp1	1593602	TGGGGGGGGGGG	TGGGGGGGGGGGG	indel	frameshift insertion	HP1354
Hp1	1627016	TGGGGGGGGGGGGG	TGGGGGGGGGGGGGGGG	indel	intergenic		HP1406	HELPY_1371
Hp1	1669898	C	T	SNP	synonymous	HP1450
Hp2	658	C	T	SNP	synonymous	HP1529
Hp2	146525	CAAAAAAAAAAAA	CAAAAAAAAAAAAAAA	indel	intergenic		HP1397
Hp2	214663	CGAGAGAGAGAGAGA	CGAGAGAGAGAGAGAGA	indel	frameshift insertion	HPG27_8
Hp2	232964	CAAAAAAAAAAAAAAAAAAAAA	CAAAAAAAAAAAAAAAAAAAAAAA	indel	intergenic		HPPC_00115
Hp2	249268	C	T	SNP	nonsynonymous	HPB8_1582
Hp2	303827	CGGGGGGGGGGGG	CGGGGGGGGGGGGGG	indel	frameshift insertion	HPP12_0096
Hp2	315327	ACCCCCCCCCC	ACCCCCCCCCCC	indel	intergenic		HP0103
Hp2	431032	C	T	SNP	synonymous	HP0194
Hp2	437765	G	C	SNP	intergenic		HP0204	HELPY_0206
Hp2	450628	G	A	SNP	synonymous	HP0213
Hp2	455599	TGGGGGGGGGG	TGGGGGGGGGGG	indel	frameshift insertion	HP0217
Hp2	464722	T	G	SNP	synonymous	HP0227
Hp2	464740	C	A	SNP	synonymous	HP0227
Hp2	464743	A	G	SNP	synonymous	HP0227
Hp2	546511	CAAAAAAAAAAAA	CAAAAAAAAAAAAA	indel	intergenic		HP1243/HPG27_298
Hp2	548978	G	T	SNP	intergenic		jhp1163	HPG27_298
Hp2	581837	ATCAAATACTCAAATACTCAAATAC	A	indel	intergenic		HPATCC43504_00587
Hp2	620169	C	T	SNP	nonsynonymous	HP1180
Hp2	626404	C	T	SNP	synonymous	HP1175
Hp2	627243	G	A	SNP	nonsynonymous	HP1174
Hp2	649248	TG	TGG	indel	frameshift insertion	HP1156
Hp2	701041	G	A	SNP	nonsynonymous	HP0499
Hp2	801836	GAAAAAAAAAAAA	GAAAAAAAAAAAAAA	indel	intergenic		jhp0540
Hp2	945518	C	T	SNP	synonymous	jhp0853
Hp2	958574	CGAGAGAGAGAGA	CGAGAGAGAGAGAGA	indel	intergenic		HPG27_680
Hp2	958702	CAAAAAAAAAAAAAAAA	CAATAAAAAAAAAAAAAAAA	indel	intergenic		HPG27_680
Hp2	1043704	GTTTTTTTTTTTTTT	GTTTTTTTTTTTTTTTTT	indel	frameshift insertion/intergenic	HPnc4170	HP0811	HPnc4160
Hp2	1102157	GTTTTTTTTTTTT	GTTTTTTTTTTT	indel	intergenic		HP0876	HP0875
Hp2	1124501	GTTTTTTTTTTTT	GTTTTTTTTTTT	indel	intergenic		HPG27_1187
Hp2	1187376	ATTTTTTT	ATTTTTTTT	indel	intergenic		HP0947
Hp2	1423237	G	A	SNP	nonsynonymous	HP1068
Hp2	1592784	ATG	A	indel	frameshift deletion	HP1354
Hp2	1593602	TGGGGGGGGGGG	TGGGGGGGGGGGG	indel	frameshift insertion	HP1354
Hp2	1627016	TGGGGGGGGGGGGG	TGGGGGGGGGGGGGGGGG	indel	intergenic		HP1406	HELPY_1371
Hp2	1640915	CGAGAGAGAGAGAGA	CGAGAGAGAGAGAGAGA	indel	frameshift insertion	jhp1312
Hp2	1669898	C	T	SNP	synonymous	HP1450
Hp3	658	C	T	SNP	synonymous	HP1529
Hp3	214663	CGAGAGAGAGAGAGA	CGAGAGAGAGAGAGAGA	indel	frameshift insertion	HPG27_8
Hp3	249555	G	A	SNP	nonsynonymous	HP0044
Hp3	303827	CGGGGGGGGGGGG	CGGGGGGGGGGGGGG	indel	frameshift insertion	HPP12_0096
Hp3	315327	ACCCCCCCCCC	ACCCCCCCCCCC	indel	intergenic		HP0103
Hp3	413866	A	G	SNP	synonymous	HP1535
Hp3	413983	C	T	SNP	synonymous	HP1535
Hp3	431032	C	T	SNP	synonymous	HP0194
Hp3	437765	G	C	SNP	intergenic		HP0204	HELPY_0206
Hp3	450628	G	A	SNP	synonymous	HP0213
Hp3	455599	TGGGGGGGGGG	TGGGGGGGGGGG	indel	frameshift insertion	HP0217
Hp3	483804	TTAAATACA	T	indel	intergenic		HPATCC43504_00472
Hp3	546511	CAAAAAAAAAAAA	CAAAAAAAAAAAAA	indel	intergenic		HP1243/HPG27_298
Hp3	548979	TA	TTGA	indel	intergenic		jhp1163	HPG27_298
Hp3	581837	ATCAAATACTCAAATACTCAAATAC	A	indel	intergenic		HPATCC43504_00587
Hp3	620169	C	T	SNP	nonsynonymous	HP1180
Hp3	626404	C	T	SNP	synonymous	HP1175
Hp3	627243	G	A	SNP	nonsynonymous	HP1174
Hp3	701041	G	A	SNP	nonsynonymous	HP0499
Hp3	801836	GAAAAAAAAAAAA	GAAAAAAAAAAAAAA	indel	intergenic		jhp0540
Hp3	958702	CAAAAAAAAAAAAAAAA	CAAAAAAAAAAAAAAAAAAA	indel	intergenic		HPG27_680
Hp3	1043704	GTTTTTTTTTTTTTT	GTTTTTTTTTTTTTTTTTT	indel	frameshift insertion/intergenic	HPnc4170	HP0811	HPnc4160
Hp3	1102157	GTTTTTTTTTTTT	GTTTTTTTTTTT	indel	intergenic		HP0876	HP0875
Hp3	1122223	C	T	SNP	intergenic		HP0895	HPnc4510
Hp3	1122228	TAAAAA	TAAAAAA	indel	intergenic		HP0895	HPnc4510
Hp3	1124501	GTTTTTTTTTTTT	GTTTTTTTTTTT	indel	intergenic		HPG27_1187
Hp3	1187376	ATTTTTTT	ATTTTTTTT	indel	intergenic		HP0947
Hp3	1331327	G	T	SNP	nonsynonymous	HPATCC43504_01275
Hp3	1331328	G	A	SNP	synonymous	HPATCC43504_01275
Hp3	1362543	ACCCCCCCCCCCCC	ACGCCCCCCCCCCCCCCCCC	indel	nonframeshift insertion	HPB8_1119
Hp3	1482699	GAAAAAA	GAAAAAAAA	indel	intergenic		HPG27_298
Hp3	1483269	A	G	SNP	nonsynonymous	HPG27_298
Hp3	1592787	TGGGGGGGGGGGGG		indel	nonframeshift substitution	HP1354
Hp3	1593602	TGGGGGGGGGGG	TGGGGGGGGGGGG	indel	frameshift insertion	HP1354
Hp3	1608140	TGA	TGGA	indel	frameshift substitution	HP1369m
Hp3	1627016	TGGGGGGGGGGGGG	TGGGGGGGGGGGGGGGG	indel	intergenic		HP1406	HELPY_1371
Hp3	1640915	CGAGAGAGAGAGAGA	CGAGAGAGAGAGAGAGA	indel	frameshift insertion	jhp1312
Hp3	1669898	C	T	SNP	synonymous	HP1450
Hp4	658	C	T	SNP	synonymous	HP1529
Hp4	214663	CGAGAGAGAGAGAGA	CGAGAGAGAGAGAGAGA	indel	frameshift insertion	HPG27_8
Hp4	232964	C	A	SNP	intergenic		HPPC_00115
Hp4	249555	G	A	SNP	nonsynonymous	HP0044
Hp4	303827	CGGGGGGGGGGGG	CGGGGGGGGGGGGGG	indel	frameshift insertion	HPP12_0096
Hp4	315327	ACCCCCCCCCC	ACCCCCCCCCCC	indel	intergenic		HP0103
Hp4	413866	A	G	SNP	synonymous	HP1535
Hp4	413887	A	G	SNP	synonymous	HP1535
Hp4	413983	C	T	SNP	synonymous	HP1535
Hp4	431032	C	T	SNP	synonymous	HP0194
Hp4	437765	G	C	SNP	intergenic		HP0204	HELPY_0206
Hp4	450628	G	A	SNP	synonymous	HP0213
Hp4	455599	TGGGGGGGGGG	TGGGGGGGGGGG	indel	frameshift insertion	HP0217
Hp4	483804	TTAAATACA	T	indel	intergenic		HPATCC43504_00472
Hp4	546511	CAAAAAAAAAAAA	CAAAAAAAAAAAAA	indel	intergenic		HP1243/HPG27_298
Hp4	548979	TA	TTGA	indel	intergenic		jhp1163	HPG27_298
Hp4	581837	ATCAAATACTCAAATACTCAAATACTCAAATACTCAAATAC	A	indel	intergenic		HPATCC43504_00587
Hp4	620169	C	T	SNP	nonsynonymous	HP1180
Hp4	626404	C	T	SNP	synonymous	HP1175
Hp4	627243	G	A	SNP	nonsynonymous	HP1174
Hp4	701041	G	A	SNP	nonsynonymous	HP0499
Hp4	801836	GAAAAAAAAAAAA	GAAAAAAAAAAAAAA	indel	intergenic		jhp0540
Hp4	958702	CAAAAAAAAAAAAAAAA	CAAAAAAAAAAAAAAAAAAA	indel	intergenic		HPG27_680
Hp4	1043704	GTTTTTTTTTTTTTT	GTTTTTTTTTTTTTTTTTT	indel	frameshift insertion/intergenic	HPnc4170	HP0811	HPnc4160
Hp4	1102157	GTTTTTTTTTTTT	GTTTTTTTTTTT	indel	intergenic		HP0876	HP0875
Hp4	1122223	C	T	SNP	intergenic		HP0895	HPnc4510
Hp4	1122228	TAAAAA	TAAAAAA	indel	intergenic		HP0895	HPnc4510
Hp4	1124501	GTTTTTTTTTTTT	GTTTTTTTTTTT	indel	intergenic		HPG27_1187
Hp4	1187376	ATTTTTTT	ATTTTTTTT	indel	intergenic		HP0947
Hp4	1331327	G	T	SNP	nonsynonymous	HPATCC43504_01275
Hp4	1331328	G	A	SNP	synonymous	HPATCC43504_01275
Hp4	1362543	ACCCCCCCCCCCCC	AACCCCCCCCCCCCCCC	indel	frameshift substitution	HPB8_1119
Hp4	1483269	A	G	SNP	nonsynonymous	HPG27_298
Hp4	1593602	TGGGGGGGGGGG	TGGGGGGGGGGGG	indel	frameshift insertion	HP1354
Hp4	1608140	TGA	TGGA	indel	frameshift substitution	HP1369m
Hp4	1627016	TGGGGGGGGGGGGG	TGGGGGGGGGGGGGGGG	indel	intergenic		HP1406	HELPY_1371
Hp4	1640915	CGAGAGAGAGAGAGA	CGAGAGAGAGAGAGAGA	indel	frameshift insertion	jhp1312
Hp4	1669898	C	T	SNP	synonymous	HP1450
Hp5	658	C	T	SNP	synonymous	HP1529
Hp5	60246	G	A	SNP	synonymous	jhp1371
Hp5	119015	A	C	SNP	nonsynonymous	HP1534
Hp5	214663	CGAGAGAGAGAGAGA	CGAGAGAGAGAGAGAGA	indel	frameshift insertion	HPG27_8
Hp5	232964	CAAAAAAAAAAAAAAAAAAAAA	CAAAAAAAAAAAAAAAAAAAAAAA	indel	intergenic		HPPC_00115
Hp5	303827	CGGGGGGGGGGGG	CGGGGGGGGGGGGGG	indel	frameshift insertion	HPP12_0096
Hp5	315327	ACCCCCCCCCC	ACCCCCCCCCCC	indel	intergenic		HP0103
Hp5	431032	C	T	SNP	synonymous	HP0194
Hp5	437765	G	C	SNP	intergenic		HP0204	HELPY_0206
Hp5	450628	G	A	SNP	synonymous	HP0213
Hp5	455599	TGGGGGGGGGG	TTGGGGGGGGGGGG	indel	nonframeshift insertion	HP0217
Hp5	483804	TTAAATACA	T	indel	intergenic		HPATCC43504_00472
Hp5	546511	CAAAAAAAAAAAA	CAAAAAAAAAAAAA	indel	intergenic		HP1243/HPG27_298
Hp5	581837	ATCAAATACTCAAATACTCAAATACTCAAATAC	A	indel	intergenic		HPATCC43504_00587
Hp5	620169	C	T	SNP	nonsynonymous	HP1180
Hp5	626404	C	T	SNP	synonymous	HP1175
Hp5	627243	G	A	SNP	nonsynonymous	HP1174
Hp5	701041	G	A	SNP	nonsynonymous	HP0499
Hp5	801836	GAAAAAAAAAAAA	GAAAAAAAAAAAAAA	indel	intergenic		jhp0540
Hp5	958574	CGAGAGAGAGAGA	CGAGAGAGAGAGAGA	indel	intergenic		HPG27_680
Hp5	958702	CAAAAAAAAAAAAAAAA	CCAAAAAAAAAAAAAAAAAA	indel	intergenic		HPG27_680
Hp5	984279	C	T	SNP	nonsynonymous	HP0751
Hp5	1043704	GTTTTTTTTTTTTTT	GTTTTTTTTTTTTTTTTT	indel	frameshift insertion/intergenic	HPnc4170	HP0811	HPnc4160
Hp5	1102157	GTTTTTTTTTTTT	GTTTTTTTTTTT	indel	intergenic		HP0876	HP0875
Hp5	1124501	GTTTTTTTTTTTT	GTTTTTTTTTTT	indel	intergenic		HPG27_1187
Hp5	1187376	ATTTTTTT	ATTTTTTTT	indel	intergenic		HP0947
Hp5	1192576	G	T	SNP	intergenic		HP0953
Hp5	1284699	AGGGGGGGGGG	AGGGGGGGGGGG	indel	stopgain	HPG27_1018
Hp5	1331327	G	T	SNP	nonsynonymous	HPATCC43504_01275
Hp5	1331328	G	A	SNP	synonymous	HPATCC43504_01275
Hp5	1362543	ACCCCCCCCCCCCC	ACCCCCCCCCCCCCCC	indel	frameshift insertion	HPB8_1119
Hp5	1593602	TGGGGGGGGGGG	TGGGGGGGGGGGG	indel	frameshift insertion	HP1354
Hp5	1627016	TGGGGGGGGGGGGG	TGGGGGGGGGGGGGGGGG	indel	intergenic		HP1406	HELPY_1371
Hp5	1669898	C	T	SNP	synonymous	HP1450
Hp6	658	C	T	SNP	synonymous	HP1529
Hp6	146525	CAAAAAAAAAAAA	CAAAAAAAAAAAAAAA	indel	intergenic		HP1397
Hp6	214663	CGAGAGAGAGAGAGA	CGAGAGAGAGAGAGAGA	indel	frameshift insertion	HPG27_8
Hp6	232959	CTTTA	CTTTCAA	indel	intergenic		HPPC_00115
Hp6	249268	C	T	SNP	nonsynonymous	HPB8_1582
Hp6	303827	CGGGGGGGGGGGG	CGGGGGGGGGGGGGG	indel	frameshift insertion	HPP12_0096
Hp6	315327	ACCCCCCCCCC	ACCCCCCCCCCC	indel	intergenic		HP0103
Hp6	431032	C	T	SNP	synonymous	HP0194
Hp6	437765	G	C	SNP	intergenic		HP0204	HELPY_0206
Hp6	450628	G	A	SNP	synonymous	HP0213
Hp6	455599	TGGGGGGGGGG	TGGGGGGGGGGG	indel	frameshift insertion	HP0217
Hp6	483804	T	TTAAATACA	indel	intergenic		HPATCC43504_00472
Hp6	546511	CAAAAAAAAAAAA	CAAAAAAAAAAAAA	indel	intergenic		HP1243/HPG27_298
Hp6	581837	ATCAAATACTCAAATACTCAAATACTCAAATAC	A	indel	intergenic		HPATCC43504_00587
Hp6	620169	C	T	SNP	nonsynonymous	HP1180
Hp6	626404	C	T	SNP	synonymous	HP1175
Hp6	627243	G	A	SNP	nonsynonymous	HP1174
Hp6	701041	G	A	SNP	nonsynonymous	HP0499
Hp6	801836	GAAAAAAAAAAAA	GAAAAAAAAAAAAAA	indel	intergenic		jhp0540
Hp6	805851	AT	AATT	indel	intergenic		HPG27_556
Hp6	958574	CGAGAGAGAGAGA	CGAGAGAGAGAGAGA	indel	intergenic		HPG27_680
Hp6	958702	CAAAAAAAAAAAAAAAA	CAAAAAAAAAAAAAAAAAAA	indel	intergenic		HPG27_680
Hp6	984287	GA	G	indel	frameshift deletion	HP0751
Hp6	1043704	GTTTTTTTTTTTTTT	GTTTTTTTTTTTTTTTT	indel	frameshift insertion/intergenic	HPnc4170	HP0811	HPnc4160
Hp6	1102157	GTTTTTTTTTTTT	GTTTTTTTTTTT	indel	intergenic		HP0876	HP0875
Hp6	1124346	CGAGAGAGAGAGAGAGAGA	CGAGAGAGAGAGAGAGA	indel	intergenic		HPG27_1187
Hp6	1124501	GTTTTTTTTTTTT	GTTTTTTTTTTT	indel	intergenic		HPG27_1187
Hp6	1187376	ATTTTTTT	ATTTTTTTT	indel	intergenic		HP0947
Hp6	1362543	ACCCCCCCCCCCCC	ACGCGCCCCCCCCCCCCCC	indel	frameshift substitution	HPB8_1119
Hp6	1593602	TGGGGGGGGGGG	TGGGGGGGGGGGG	indel	frameshift insertion	HP1354
Hp6	1608125	TGGGGGGGGGGGGGG	TTGGGGGGGGGGGGGG	indel	nonframeshift substitution	HP1369m
Hp6	1627016	TGGGGGGGGGGGGG	TGGGGGGGGGGGGGGGGG	indel	intergenic		HP1406	HELPY_1371
Hp6	1669898	C	T	SNP	synonymous	HP1450
Hp7	8299	AGGGGGGGGGGG	AGGGGGGGGGGGG	indel	frameshift insertion	HPAG1_1393
Hp7	99327	C	T	SNP	synonymous	jhp0935
Hp7	168379	C	T	SNP	synonymous	HP1547
Hp7	199597	C	T	SNP	intergenic		HP1582	jhp1488
Hp7	232964	C	A	SNP	intergenic		HPPC_00115
Hp7	251374	G	A	SNP	nonsynonymous	HP0045
Hp7	276989	G	A	SNP	nonsynonymous	HPP12_0070
Hp7	303827	CGGGGGGGGGGGG	CGGGGGGGGGGGGGGG	indel	nonframeshift insertion	HPP12_0096
Hp7	315327	ACCCCCCCCCC	ACCCCCCCCCCC	indel	intergenic		HP0103
Hp7	332924	TTGTCTTTTGTTTTTCTTGTTC	T	indel	nonframeshift deletion	HP0119
Hp7	424517	CGGGG	CGGGGG	indel	intergenic		HP0189	HP0188
Hp7	430922	G	A	SNP	nonsynonymous	HP0194
Hp7	455599	TGGGGGGGGGG	TGGGGGGGGGGG	indel	frameshift insertion	HP0217
Hp7	483804	TTAAATACA	T	indel	intergenic		HPATCC43504_00472
Hp7	546511	CAAAAAAAAAAAA	CAAAAAAAAAAAAA	indel	intergenic		HP1243/HPG27_298
Hp7	581837	ATCAAATACTCAAATACTCAAATACTCAAATAC	A	indel	intergenic		HPATCC43504_00587
Hp7	691071	G	A	SNP	synonymous	HP0489
Hp7	691074	A	C	SNP	synonymous	HP0489
Hp7	691077	G	A	SNP	synonymous	HP0489
Hp7	691088	C	CG	indel	frameshift insertion	HP0489
Hp7	691101	T	C	SNP	synonymous	HP0489
Hp7	691113	G	T	SNP	nonsynonymous	HP0489
Hp7	691157	C	A	SNP	nonsynonymous	HP0489
Hp7	691173	C	A	SNP	synonymous	HP0489
Hp7	691175	A	G	SNP	nonsynonymous	HP0489
Hp7	691179	C	G	SNP	synonymous	HP0489
Hp7	691185	A	G	SNP	synonymous	HP0489
Hp7	691189	C	G	SNP	nonsynonymous	HP0489
Hp7	691190	A	C	SNP	nonsynonymous	HP0489
Hp7	801836	GAAAAAAAAAAAA	GAAAAAAAAAAAAA	indel	intergenic		jhp0540
Hp7	830053	C	T	SNP	nonsynonymous	HPP12_0617
Hp7	958702	CAAAAAAAAAAAAAAAA	CAAAAAAAAAAAAAAAAAAA	indel	intergenic		HPG27_680
Hp7	1043704	GTTTTTTTTTTTTTT	GTTTTTTTTTTTTTTTTT	indel	frameshift insertion/intergenic	HPnc4170	HP0811	HPnc4160
Hp7	1187376	ATTTTTTT	ATTTTTTTT	indel	intergenic		HP0947
Hp7	1262251	C	A	SNP	nonsynonymous	jhp0981
Hp7	1295885	GATATATATATATATATAT	GATATATATATATATATGTATAT	indel	frameshift insertion	gene_1054
Hp7	1295885	GATATATATATATATATAT	GGTATATATATATATATATATAT	indel	frameshift insertion	gene_1054
Hp7	1332987	T	C	SNP	synonymous	HPATCC43504_01275
Hp7	1332996	T	G	SNP	synonymous	HPATCC43504_01275
Hp7	1332997	G	C	SNP	nonsynonymous	HPATCC43504_01275
Hp7	1332999	T	C	SNP	synonymous SNV	HPATCC43504_01275
Hp7	1362543	ACCCCCCCCCCCCC	AACCCCCCCCCCCCCCCCCCCC	indel	frameshift substitution	HPB8_1119
Hp7	1593602	TGGGGGGGGGGG	TGGGGGGGGGGGG	indel	frameshift insertion	HP1354
Hp7	1608125	TGGGGGGGGGGGGGG	TGGGGGGGGGGGGGGGG	indel	frameshift insertion	HP1369m
Hp7	1627016	TGGGGGGGGGGGGG	TGGGGGGGGGGGGGGGG	indel	intergenic		HP1406	HELPY_1371
Hp8	658	C	T	SNP	synonymous	HP1529
Hp8	214663	CGAGAGAGAGAGAGA	CGAGAGAGAGAGAGAGA	indel	frameshift insertion	HPG27_8
Hp8	249555	G	A	SNP	nonsynonymous	HP0044
Hp8	303827	CGGGGGGGGGGGG	CGGGGGGGGGGGGGG	indel	frameshift insertion	HPP12_0096
Hp8	315327	ACCCCCCCCCC	ACCCCCCCCCCC	indel	intergenic		HP0103
Hp8	413866	A	G	SNP	synonymous	HP1535
Hp8	413887	A	G	SNP	synonymous	HP1535
Hp8	413983	C	T	SNP	synonymous	HP1535
Hp8	431032	C	T	SNP	synonymous	HP0194
Hp8	437765	G	C	SNP	intergenic		HP0204	HELPY_0206
Hp8	444106	GTTTTTTTTTTT	GTTTTTTTTTTTTTT	indel	intergenic		HP0209	HPPC_01040
Hp8	450628	G	A	SNP	synonymous	HP0213
Hp8	455599	TGGGGGGGGGG	TGGGGGGGGGGG	indel	frameshift insertion	HP0217
Hp8	483804	TTAAATACA	T	indel	intergenic		HPATCC43504_00472
Hp8	546511	CAAAAAAAAAAAA	CAAAAAAAAAAAAA	indel	intergenic		HP1243/HPG27_298
Hp8	548979	TA	TTGA	indel	intergenic		jhp1163	HPG27_298
Hp8	581837	ATCAAATAC	A	indel	intergenic		HPATCC43504_00587
Hp8	620169	C	T	SNP	nonsynonymous	HP1180
Hp8	626404	C	T	SNP	synonymous	HP1175
Hp8	627243	G	A	SNP	nonsynonymous	HP1174
Hp8	701041	G	A	SNP	nonsynonymous	HP0499
Hp8	801836	GAAAAAAAAAAAA	GAAAAAAAAAAAAAA	indel	intergenic		jhp0540
Hp8	958702	CAAAAAAAAAAAAAAAA	CAAAAAAAAAAAAAAAAAAA	indel	intergenic		HPG27_680
Hp8	1043704	GTTTTTTTTTTTTTT	GTTTTTTTTTTTTTTTTTT	indel	frameshift insertion/intergenic	HPnc4170	HP0811	HPnc4160
Hp8	1102157	GTTTTTTTTTTTT	GTTTTTTTTTTT	indel	intergenic		HP0876	HP0875
Hp8	1122223	C	T	SNP	intergenic		HP0895	HPnc4510
Hp8	1122228	TAAAAA	TAAAAAA	indel	intergenic		HP0895	HPnc4510
Hp8	1124501	GTTTTTTTTTTTT	GTTTTTTTTTTT	indel	intergenic		HPG27_1187
Hp8	1187376	ATTTTTTT	ATTTTTTTT	indel	intergenic		HP0947
Hp8	1331328	G	A	SNP	synonymous	HPATCC43504_01275
Hp8	1362543	ACCCCCCCCCCCCC	ACCCCCCCCCCCCCCC	indel	frameshift insertion	HPB8_1119
Hp8	1482848	G	T	SNP	nonsynonymous	HPG27_298
Hp8	1483202	G	A	SNP	nonsynonymous	HPG27_298
Hp8	1483269	A	G	SNP	nonsynonymous	HPG27_298
Hp8	1484980	G	A	SNP	synonymous	HPATCC43504_01426
Hp8	1484991	ATTTTTTTT	ACTCTTTTTTTT	indel	nonframeshift insertion	HPATCC43504_01426
Hp8	1582075	GTTTTTTTTTTTT	GATTTTTTTTTTTTTTT	indel	intergenic		HELPY_1317	HP0228
Hp8	1593602	TGGGGGGGGGGG	TGGGGGGGGGGGG	indel	frameshift insertion	HP1354
Hp8	1608140	TGA	TGGA	indel	frameshift substitution	HP1369m
Hp8	1627016	TGGGGGGGGGGGGG	TGGGGGGGGGGGGGGG	indel	intergenic		HP1406	HELPY_1371
Hp8	1640915	CGAGAGAGAGAGAGA	CGAGAGAGAGAGAGAGA	indel	frameshift insertion	jhp1312
Hp8	1669898	C	T	SNP	synonymous	HP1450
Hp9	8299	AGGGGGGGGGGG	AGGGGGGGGGGGG	indel	frameshift insertion	HPAG1_1393
Hp9	99327	C	T	SNP	synonymous	jhp0935
Hp9	168379	C	T	SNP	synonymous	HP1547
Hp9	199597	C	T	SNP	intergenic		HP1582	jhp1488
Hp9	232964	C	A	SNP	intergenic		HPPC_00115
Hp9	276989	G	A	SNP	nonsynonymous	HPP12_0070
Hp9	303827	CGGGGGGGGGGGG	CGGGGGGGGGGGGGGGG	indel	frameshift insertion	HPP12_0096
Hp9	315327	ACCCCCCCCCC	ACCCCCCCCCCC	indel	intergenic		HP0103
Hp9	430922	G	A	SNP	nonsynonymous	HP0194
Hp9	444106	GTTTTTTTTTTT	GTTTTTTTTTTTTTT	indel	intergenic		HP0209	HPPC_01040
Hp9	455599	TGGGGGGGGGG	TGGGGGGGGGGG	indel	frameshift insertion	HP0217
Hp9	464722	T	G	SNP	synonymous	HP0227
Hp9	464740	C	A	SNP	synonymous	HP0227
Hp9	464743	A	G	SNP	synonymous	HP0227
Hp9	483804	TTAAATACA	T	indel	intergenic		HPATCC43504_00472
Hp9	546511	CAAAAAAAAAAAA	CAAAAAAAAAAAAA	indel	intergenic		HP1243/HPG27_298
Hp9	581837	ATCAAATACTCAAATAC	A	indel	intergenic		HPATCC43504_00587
Hp9	691071	G	A	SNP	synonymous	HP0489
Hp9	691074	A	C	SNP	synonymous	HP0489
Hp9	691077	G	A	SNP	synonymous	HP0489
Hp9	691089	A	G	SNP	synonymous	HP0489
Hp9	691091	C	A	SNP	nonsynonymous	HP0489
Hp9	691101	T	C	SNP	synonymous	HP0489
Hp9	691113	G	T	SNP	nonsynonymous	HP0489
Hp9	691173	C	A	SNP	synonymous	HP0489
Hp9	691175	A	G	SNP	nonsynonymous	HP0489
Hp9	691179	C	G	SNP	synonymous	HP0489
Hp9	691185	A	G	SNP	synonymous	HP0489
Hp9	691189	C	G	SNP	nonsynonymous	HP0489
Hp9	691190	A	C	SNP	nonsynonymous	HP0489
Hp9	801836	GAAAAAAAAAAAA	GAAAAAAAAAAAAA	indel	intergenic		jhp0540
Hp9	830053	C	T	SNP	nonsynonymous	HPP12_0617
Hp9	879985	C	T	SNP	nonsynonymous	HP0656
Hp9	958702	CAAAAAAAAAAAAAAAA	CAAAAAAAAAAAAAAAAAA	indel	intergenic		HPG27_680
Hp9	1043704	GTTTTTTTTTTTTTT	GTTTTTTTTTTTTTTTTTT	indel	frameshift insertion/intergenic	HPnc4170	HP0811	HPnc4160
Hp9	1139646	GTTTTTTTTTTTT	GTTTTTTTTTTTTT	indel	intergenic		HPP12_0910
Hp9	1187376	ATTTTTTT	ATTTTTTTT	indel	intergenic		HP0947
Hp9	1192157	T	C	SNP	nonsynonymous	HP0953
Hp9	1331328	G	A	SNP	synonymous	HPATCC43504_01275
Hp9	1332987	T	C	SNP	synonymous	HPATCC43504_01275
Hp9	1332996	T	G	SNP	synonymous	HPATCC43504_01275
Hp9	1332997	G	C	SNP	nonsynonymous	HPATCC43504_01275
Hp9	1332999	T	C	SNP	synonymous SNV	HPATCC43504_01275
Hp9	1362543	ACCCCCCCCCCCCC	ACCCCCCCCCCCCCCC	indel	frameshift insertion	HPB8_1119
Hp9	1593602	TGGGGGGGGGGG	TGGGGGGGGGGGG	indel	frameshift insertion	HP1354
Hp9	1627016	TGGGGGGGGGGGGG	TGGGGGGGGGGGGGGGG	indel	intergenic		HP1406	HELPY_1371
Hp10	658	C	T	SNP	synonymous	HP1529
Hp10	8299	AGGGGGGGGGGG	AGGGGGGGGGGGG	indel	frameshift insertion	HPAG1_1393
Hp10	214663	CGAGAGAGAGAGAGA	CGAGAGAGAGAGAGAGA	indel	frameshift insertion	HPG27_8
Hp10	232959	CTTTA	CTTTCA	indel	intergenic		HPPC_00115
Hp10	303827	CGGGGGGGGGGGG	CGGGGGGGGGGGGG	indel	frameshift insertion	HPP12_0096
Hp10	315327	ACCCCCCCCCC	ACCCCCCCCCCC	indel	intergenic		HP0103
Hp10	431032	C	T	SNP	synonymous	HP0194
Hp10	437765	G	C	SNP	intergenic		HP0204	HELPY_0206
Hp10	450628	G	A	SNP	synonymous	HP0213
Hp10	455599	TGGGGGGGGGG	TGGGGGGGGGGG	indel	frameshift insertion	HP0217
Hp10	483804	TTAAATACATAAATACATAAATACA	T	indel	intergenic		HPATCC43504_00472
Hp10	546114	TATTTA	T	indel	intergenic		HP1243/HPG27_298
Hp10	546140	A	AATCTTATTTG	indel	intergenic		HP1243/HPG27_298
Hp10	546511	CAAAAAAAAAAAA	CAAAAAAAAAAAAA	indel	intergenic		HP1243/HPG27_298
Hp10	581837	ATCAAATACTCAAATACTCAAATAC	A	indel	intergenic		HPATCC43504_00587
Hp10	620169	C	T	SNP	nonsynonymous	HP1180
Hp10	626404	C	T	SNP	synonymous	HP1175
Hp10	627243	G	A	SNP	nonsynonymous	HP1174
Hp10	701041	G	A	SNP	nonsynonymous	HP0499
Hp10	801836	GAAAAAAAAAAAA	GAAAAAAAAAAAAA	indel	intergenic		jhp0540
Hp10	958702	CAAAAAAAAAAAAAAAA		indel	intergenic		HPG27_680
Hp10	1043704	GTTTTTTTTTTTTTT	GTTTTTTTTTTTTTTTTT	indel	frameshift insertion/intergenic	HPnc4170	HP0811	HPnc4160
Hp10	1102157	GTTTTTTTTTTTT	GTTTTTTTTTTT	indel	intergenic		HP0876	HP0875
Hp10	1124501	GTTTTTTTTTTTT	GTTTTTTTTTTT	indel	intergenic		HPG27_1187
Hp10	1187376	ATTTTTTT	ATTTTTTTT	indel	intergenic		HP0947
Hp10	1302389	G	A	SNP	synonymous	HP0364
Hp10	1319683	G	C	SNP	nonsynonymous	jhp1032
Hp10	1319839	CAAAAAAAAAAAAA	CAAAAAAAAAAAA	indel	intergenic		HELPY_1075	jhp1032
Hp10	1331328	G	A	SNP	synonymous	HPATCC43504_01275
Hp10	1362543	ACCCCCCCCCCCCC	ACCCCCCCCCCCCCCC	indel	frameshift insertion	HPB8_1119
Hp10	1410493	G	A	SNP	nonsynonymous	jhp0373
Hp10	1592785	TGTG	T	indel	nonframeshift deletion	HP1354
Hp10	1593602	TGGGGGGGGGGG	TGGGGGGGGGGGG	indel	frameshift insertion	HP1354
Hp10	1608125	TGGGGGGGGGGGGGG	TGGGGGGGGGGGGGGGGG	indel	nonframeshift insertion	HP1369m
Hp10	1627016	TGGGGGGGGGGGGG	TGGGGGGGGGGGGGGGG	indel	intergenic		HP1406	HELPY_1371
Hp10	1669898	C	T	SNP	synonymous	HP1450
