# Supplementary material for: A bacterial small RNA regulates the adaptation of Helicobacter pylori to the host environment
Source: Nat Commun. 2021 Apr 9;12:2085. doi: 10.1038/s41467-021-22317-7 (PMC8035401; doi:10.1038/s41467-021-22317-7)
Supplement: Supplementary file 8 — Supplementary Data 5 [file 41467_2021_22317_MOESM8_ESM.xlsx]

## Sheet: SD5
Supplementary Data 5 | Comparative analysis of RNA expression levels between H. pylori ATCC 43504 Δhpnc4160-hpnc4170 mutant and wild-type strains by RNA-seq. Comparative analysis of RNA expression levels between H. pylori ATCC 43504 Δhpnc4160-hpnc4170 mutant and wild-type strains by RNA-seq. Normalized expression level and fold change of the strains are listed. Genes with P < 0.001 by Empirical A…
	Annotation				Average LOG2 expression					LOG2 fold change
	Gene symbol	Gene Name	Protein information		WT	Dhpnc4160-hpnc4170	Normalized	P value		(Dhpnc4160-hpnc4170 / WT)
	cagA	HPP12_0555	cytotoxin-associated protein A		4.59091	69525	15.668	1.07e-09		0.834576
	vacA3	HPB8_666	vacuolating cytotoxin		3.72317	13017	13.0181	7.08e-15		1.30001
	ureI	HPP12_0075	urease accessory protein UreI		3.74764	9249	12.8122	2.66e-05		0.725675
	hofC	HP0486	outer membrane protein HofC		3.6536	10627.5	12.7563	1.5e-15		1.23852
	HP1227	HP1227	cytochrome c553		3.27404	2724.5	11.144	0.000283		0.535643
	HP0410	HP0410	adhesin, neuraminyllactose-binding hemagglutinin HpaA homolog		3.09639	3293.5	10.9857	3.67e-16		1.39943
	horB	HPSH_00635	outer membrane protein HorB		3.14317	2849.5	10.9589	3.88e-09		1.03511
	omp14	HP0671	outer membrane protein (Omp14)		3.04883	2948.5	10.8269	4.21e-19		1.39777
	hopE	HELPY_0660	outer membrane protein HopE		3.09061	2632	10.8144	1.14e-13		1.09516
	ureE	HP0070	urease accessory protein UreE		3.36708	1074	10.627	5.95e-19		-1.11641
	HELPY_1262	HELPY_1262	hypothetical protein		3.05729	2181	10.6234	7.28e-08		0.934691
	pAL226p12	pAL226p12	hypothetical protein		2.78604	1081.5	9.66692	0.00049		0.823789
	HP0487	HP0487	hypothetical protein		2.50447	1053.5	9.18032	1.45e-22		1.7213
	HELPY_0813	HELPY_0813	hypothetical protein		2.45255	520.5	8.58548	0.000699		0.876549
	fliK	HP0906	hypothetical protein		2.24797	136.5	7.28018	0.000733		-0.374848
	mraW	jhp0646	S-adenosyl-methyltransferase MraW		1.81291	277	7.06805	2.74e-13		2.09137
	HPAG1_1315	HPAG1_1315	type III restriction enzyme R protein		2.34928	75	7.01647	5.9e-22		-1.57531
