# Supplementary material for: A bacterial small RNA regulates the adaptation of Helicobacter pylori to the host environment
Source: Nat Commun. 2021 Apr 9;12:2085. doi: 10.1038/s41467-021-22317-7 (PMC8035401; doi:10.1038/s41467-021-22317-7)
Supplement: Supplementary file 9 — Supplementary Data 6 [file 41467_2021_22317_MOESM9_ESM.xlsx]

## Sheet: SD6
Supplementary Data 6 | Comparative analysis of protein expression levels between H. pylori ATCC 43504 Δhpnc4160-hpnc4170 mutant and wild-type strains by iTRAQ. Comparative analysis of protein expression levels between H. pylori ATCC 43504 Δhpnc4160-hpnc4170 mutant and wild-type strains by iTRAQ. Proteins showing relative protein abundance with P < 0.01 are listed (21 factors). The eight proteins …
	Annotation				Protein expression level
	Product	Gene Name	Protein information		Total ProtScore	Fold change (LOG2, Dhpnc4160-hpnc4170 / WT)	P value
	CagA	HPP12_0555	cytotoxin-associated protein A		253	0.683113	1e-16
	HofC	HP0486	outer membrane protein HofC		83.9	1.10796	1.29555e-15
	HP0410	HP0410	adhesin, neuraminyllactose-binding hemagglutinin HpaA homolog		58.18	1.41538	3.13743e-15
	GroEL	jhp0008	chaperonin GroEL		202.15	0.256165	9.57711e-11
	HELPY_1262	HELPY_1262	hypothetical protein		50.44	0.62686	1.0108e-10
	HopE	HELPY_0660	outer membrane protein HopE		25.96	1.16729	1.93399e-08
	HP1409	HP1409	hypothetical protein		119.85	0.173511	0.000235958
	CeuE	HP1562	iron complex transport system substrate-binding protein		65.37	0.173767	0.000565266
	NrdA	HP0680	ribonucleotide-diphosphate reductase subunit alpha		93.98	-0.124692	0.00134894
	HorB	HPSH_00635	outer membrane protein HorB		32.44	0.858379	0.00218371
	DnaK	HP0109	molecular chaperone DnaK		112.86	0.11929	0.00219817
	GroES	jhp0009	chaperonin GroES		36.24	0.329181	0.00222413
	Rpl9	HP0514	50S ribosomal protein L9		33.54	0.229957	0.00230542
	HP0305	HP0305	hypothetical protein		34.07	0.267476	0.00305491
	HopQ	HPG27_1120	outer membrane protein HopQ		79.86	0.151989	0.00347615
	Omp14	HP0671	outer membrane protein (Omp14)		28.51	1.15575	0.00380634
	FlaB	jhp0107	flagellin		53.06	-0.16942	0.00397791
	Tuf	HP1205	protein chain elongation factor ef-tu		137.6	0.154842	0.00466197
	RpoB	HP1198_2	DNA-directed RNA polymerase subunit beta		479.6	-0.0584429	0.00522123
	Lpp20	HPG27_1379	membrane-associated lipoprotein		30.63	0.194465	0.00726913
	HP1227	HP1227	cytochrome c553		15.09	0.364236	0.00886944
