# Supplementary material for: A bacterial small RNA regulates the adaptation of Helicobacter pylori to the host environment
Source: Nat Commun. 2021 Apr 9;12:2085. doi: 10.1038/s41467-021-22317-7 (PMC8035401; doi:10.1038/s41467-021-22317-7)
Supplement: Supplementary file 10 — Supplementary Data 7 [file 41467_2021_22317_MOESM10_ESM.xlsx]

## Sheet: SD7
Supplementary Data 7 | Information of the H. pylori clinical isolates used in Fig. 6 and Supplementary Fig. 7.
Clinical isolates obtained from gastric cancer patients (C)						Clinical isolates obtained from non-gastric cancer patients (NC)
Strain name	Isolation country	Host pathology	Source	No. of T-repeat		Strain name	Isolation country	Host pathology	Source	No. of T-repeat
CPY6271	Japan	Cancer	GCA_000274665.1	11		IID6291	Japan	Gastritis	LC497489	8
F57	Japan	Cancer	GCA_000270065.1	11		IID6268	Japan	Gastritis	LC497473	9
HE_C13	Sweden	Cancer	SAMN08381269	11		VN0630	Vietnam	Gastritis	LC529827	10
ELS37	ElSalvador	Cancer	GCA_000255955.1	12		462	UK	Normal	SAMN08381250	11
VN0464	Vietnam	Cancer	LC529809	12		Hp_A-9	US	DU	SAMN00778864	11
XZ274	China	Cancer	GCA_000262655.1	12		IID6266	Japan	Gastritis	LC497471	11
HE_C52	Sweden	Cancer	SAMN08381260	13		VN0607	Vietnam	Gastritis	LC529824	11
SJM180	Peru	Cancer	GCA_000148855.1	13		3770	France	Gastritis	SAMN08381234	12
VN0232	Vietnam	Cancer	LC529791	13		3824	France	Gastritis	SAMN08381236	12
VN0246	Vietnam	Cancer	LC529794	13		HE_NC14_2	Sweden	Gastritis	SAMN08381275	12
VN0274	Vietnam	Cancer	LC529798	13		HE_NC5_3	Sweden	Gastritis	SAMN08381293	12
VN0390	Vietnam	Cancer	LC529803	13		Hp_A-20	US	DU	SAMN00778862	12
132	Singapore	Cancer	SAMN05771043	14		Hp_H-16	US	DU	SAMN00778876	12
132A	Singapore	Cancer	SAMN05804595	14		Hp_H-42	US	DU	SAMN00778881	12
C664	China	Cancer	SAMN03013094	14		Hp_H-44	US	DU	SAMN00778872	12
CPY6261	Japan	Cancer	SAMN00777167	14		VN0530	Vietnam	Gastritis	LC529817	12
CPY6311	Japan	Cancer	SAMN00777266	14		VN0559	Vietnam	DU	LC529819	12
GC30_HL	France	Cancer	SAMN08381231	14		VN0660	Vietnam	Gastritis	LC529836	12
H9	Singapore	Cancer	SAMN05804593	14		VN1154	Vietnam	Gastritis	LC529847	12
HLJ039	China	Cancer	SAMN02597427	14		VN1270	Vietnam	DU	LC529877	12
VN0219	Vietnam	Cancer	LC529785	14		456	UK	Normal	SAMN08381249	13
VN0224	Vietnam	Cancer	LC529787	14		518	UK	Normal	SAMN08381251	13
VN0227	Vietnam	Cancer	LC529788	14		HE_NC20_5	Sweden	Gastritis	SAMN08381282	13
VN0240	Vietnam	Cancer	LC529793	14		IID6271	Japan	GDU	LC497476	13
VN0352	Vietnam	Cancer	LC529800	14		IID6273	Japan	DU	LC497477	13
VN0355	Vietnam	Cancer	LC529801	14		IID6292	Japan	GDU	LC497490	13
VN0401	Vietnam	Cancer	LC529804	14		VN0510	Vietnam	Gastritis	LC529814	13
VN0403	Vietnam	Cancer	LC529805	14		VN0511	Vietnam	DU	LC529815	13
VN0405	Vietnam	Cancer	LC529806	14		VN0598	Vietnam	Gastritis	LC529822	13
VN0448	Vietnam	Cancer	LC529808	14		VN0606	Vietnam	Gastritis	LC529823	13
1177	Singapore	Cancer	SAMN05791070	15		VN0612	Vietnam	DU	LC529826	13
22402	Colombia	Cancer	SAMN05405368	15		VN0638	Vietnam	DU	LC529831	13
26093	Colombia	Cancer	SAMN05394518	15		VN0647	Vietnam	DU	LC529833	13
26100	Colombia	Cancer	SAMN05393257	15		VN0768	Vietnam	Gastritis	LC529842	13
GC69_HL	France	Cancer	SAMN08381240	15		VN0899	Vietnam	DU	LC529846	13
HE_C30	Sweden	Cancer	SAMN08381272	15		VN1249	Vietnam	Gastritis	LC529871	13
PeCan18	Peru	Cancer	SAMN02603196	15		VN1250	Vietnam	Gastritis	LC529872	13
PeCan4	Peru	Cancer	SAMN02603203	15		VN1280	Vietnam	DU	LC529880	13
VN0212	Vietnam	Cancer	LC529784	15		CPY1662	Japan	DU	SAMN01178408	14
VN0220	Vietnam	Cancer	LC529786	15		HE_NC19_5	Sweden	Gastritis	SAMN08381281	14
VN0228	Vietnam	Cancer	LC529789	15		HE_NC60_1	Sweden	Gastritis	SAMN08381303	14
VN0229	Vietnam	Cancer	LC529790	15		IID6267	Japan	GU	LC497472	14
VN0272	Vietnam	Cancer	LC529797	15		IID6274	Japan	Gastritis	LC497478	14
VN0411	Vietnam	Cancer	LC529807	15		IID6280	Japan	Gastritis	LC497482	14
VN0472	Vietnam	Cancer	LC529810	15		IID6286	Japan	DU	LC497485	14
IID6299	Japan	Cancer	LC497495	15		IID6289	Japan	DU	LC497488	14
178	Singapore	Cancer	SAMN05771044	16		IID6301	Japan	GDU	LC497497	14
30950	Belgium	Cancer	SAMN08381243	16		IID6302	Japan	DU	LC497498	14
98-10	Japan	Cancer	SAMN02472069	16		IID6303	Japan	GU	LC497499	14
H30	Singapore	Cancer	SAMN05806843	16		J99	US	DU	SAMN02602990	14
S468A	Singapore	Cancer	SAMN05804677	16		SSR1	Ireland	GU	SAMN08381226	14
VN0235	Vietnam	Cancer	LC529792	16		VN0532	Vietnam	Gastritis	LC529818	14
VN0264	Vietnam	Cancer	LC529795	16		VN0563	Vietnam	Gastritis	LC529820	14
VN0271	Vietnam	Cancer	LC529796	16		VN0594	Vietnam	Gastritis	LC529821	14
VN0348	Vietnam	Cancer	LC529799	16		VN0611	Vietnam	Gastritis	LC529825	14
VN0361	Vietnam	Cancer	LC529802	16		VN0637	Vietnam	Gastritis	LC529830	14
26084	Colombia	Cancer	SAMN05395355	17		VN0656	Vietnam	Gastritis	LC529834	14
F32	Japan	Cancer	SAMD00060973	17		VN0670	Vietnam	Gastritis	LC529838	14
HE_C58	Sweden	Cancer	SAMN08381263	17		VN0686	Vietnam	Gastritis	LC529839	14
HE_C18	Sweden	Cancer	SAMN08381270	18		VN0786	Vietnam	Gastritis	LC529844	14
VN0484	Vietnam	Cancer	LC529811	18		VN1180	Vietnam	DU	LC529851	14
VN0495	Vietnam	Cancer	LC529812	18		VN1193	Vietnam	Gastritis	LC529854	14
IID6298	Japan	Cancer	LC497494	19		VN1196	Vietnam	Gastritis	LC529855	14
						VN1203	Vietnam	Gastritis	LC529857	14
						VN1204	Vietnam	Gastritis	LC529858	14
						VN1212	Vietnam	Gastritis	LC529860	14
						VN1213	Vietnam	Gastritis	LC529861	14
						VN1219	Vietnam	Gastritis	LC529862	14
						VN1225	Vietnam	Gastritis	LC529865	14
						VN1226	Vietnam	Gastritis	LC529866	14
						VN1246	Vietnam	DU	LC529870	14
						VN1266	Vietnam	DU	LC529876	14
						VN1281	Vietnam	DU	LC529881	14
						51	SouthKorea	DU	SAMN02603300	15
						CPY1313	Japan	DU	SAMN00777156	15
						F30	Japan	DU	SAMD00060972	15
						HE_NC38_5	Sweden	Gastritis	SAMN08381297	15
						IID6270	Japan	GU	LC497475	15
						IID6275	Japan	DU	LC497479	15
						IID6279	Japan	Gastritis	LC497481	15
						IID6285	Japan	Gastritis	LC497484	15
						IID6287	Japan	Gastritis	LC497486	15
						IID6293	Japan	Gastritis	LC497491	15
						IID6294	Japan	Gastritis	LC497492	15
						IID6296	Japan	DU	LC497493	15
						IID6300	Japan	Gastritis	LC497496	15
						TN2GF4	unknown	DU	SAMN08381237	15
						VN0500	Vietnam	Gastritis	LC529813	15
						VN0526	Vietnam	Gastritis	LC529816	15
						VN0635	Vietnam	Gastritis	LC529828	15
						VN0636	Vietnam	Gastritis	LC529829	15
						VN0639	Vietnam	Gastritis	LC529832	15
						VN0658	Vietnam	Gastritis	LC529835	15
						VN0759	Vietnam	DU	LC529840	15
						VN0760	Vietnam	Gastritis	LC529841	15
						VN0785	Vietnam	Gastritis	LC529843	15
						VN1156	Vietnam	Gastritis	LC529848	15
						VN1169	Vietnam	Gastritis	LC529850	15
						VN1192	Vietnam	Gastritis	LC529853	15
						VN1202	Vietnam	Gastritis	LC529856	15
						VN1205	Vietnam	DU	LC529859	15
						VN1221	Vietnam	Gastritis	LC529863	15
						VN1224	Vietnam	Gastritis	LC529864	15
						VN1227	Vietnam	Gastritis	LC529867	15
						VN1237	Vietnam	DU	LC529868	15
						VN1258	Vietnam	DU	LC529873	15
						VN1264	Vietnam	DU	LC529875	15
						VN1274	Vietnam	DU	LC529878	15
						VN1279	Vietnam	DU	LC529879	15
						3699	France	Gastritis	SAMN08381239	16
						HE_NC23_2a	Sweden	Gastritis	SAMN08381284	16
						HE_NC47_5	Sweden	Gastritis	SAMN08381299	16
						HE_NC89_4	Sweden	Gastritis	SAMN08381306	16
						IID6269	Japan	Gastritis	LC497474	16
						IID6276	Japan	Gastritis	LC497480	16
						IID6281	Japan	Gastritis	LC497483	16
						IID6288	Japan	Gastritis	LC497487	16
						VN0787	Vietnam	Gastritis	LC529845	16
						VN1158	Vietnam	Gastritis	LC529849	16
						VN1184	Vietnam	Gastritis	LC529852	16
						VN1241	Vietnam	Gastritis	LC529869	16
						VN1261	Vietnam	DU	LC529874	16
						VN0667	Vietnam	Gastritis	LC529837	17
						HE_NC27_4	Sweden	Gastritis	SAMN08381287	18
