# Supplementary material for: A bacterial small RNA regulates the adaptation of Helicobacter pylori to the host environment
Source: Nat Commun. 2021 Apr 9;12:2085. doi: 10.1038/s41467-021-22317-7 (PMC8035401; doi:10.1038/s41467-021-22317-7)
Supplement: Supplementary file 11 — Supplementary Data 8 [file 41467_2021_22317_MOESM11_ESM.xlsx]

## Sheet: SD8
Supplementary Data 8 | Primers used in this study.
Purpose	Description	Primer (Forward)		Primer (Reverse)		Reference
			Sequence (5'-3')		Sequence (5'-3')
RT-PCR for H. pylori mRNA quantitative analysis	HPnc4160	HPnc4160 det-s	AAATGTCCTGACGCTCTTACC	UNIVERSAL-as	GAATCGAGCACCAGTTACGC	This study, miScript II RT Kit (QIAGEN)
	HPnc4170	HPnc4170 det-s	CTTCGCCGAGCATTATACC	UNIVERSAL-as	GAATCGAGCACCAGTTACGC	This study, miScript II RT Kit (QIAGEN)
	jhp0540	jhp0540 det-s	TGCTTGTTTGTCCTAAGGCTTC	jhp0540 det-as	TCTGCCCTTGTTTTGCAACG	This study
	jhp1163	jhp1163 det-s	AACCGCTGAGCAACAAAACG	jhp1163 det-as	ACTCTATGATCATGCTGTGGATTTC	This study
	tpi	HELPY_0197 det-s	CAACAAGCCATCCACGCTATC	HELPY_0197 det-as	AGACGCCCTTGTTGTATGGG	This study
	tlpB	HP0103 det-s	TTACGCCAAATCCGGACACC	HP0103 det-as	TGGTCGTTCCACTCACATGC	This study
	arsS	HP0164 (jhp0151) det-s	TGAAATAGGGGATCTGGCTAACG	HP0164 (jhp0151) det-as	TAGGGGTGCGTAGTTCATGC	This study
	HP0811	HP0811 det-s	AGCGATTGTCTCTCTCCTATGG	HP0811 det-as	CACGCTCTGTTTAGTGAAAGGC	This study
	HP0947	HP0947 det-s	GGCCATGTATGAGCCTGATTTG	HP0947 det-as	CCGCCATCACCATTCTTTCAC	This study
	HP1354	HP1354 det-s	AGGCGCAACAGATGAAAACG	HP1354 det-as	TCAGCCCTTTGGCCATACAC	This study
	pldA	HPAG1_0475 (HP0499) det-s	AACCACTGCGCATAAATCCC	HPAG1_0475 (HP0499) det-as	CGTTATGATCGCTGGCATGG	This study
	HPB8_818	HPB8_818 det-s	CTTGTTGCGTATCTCGTGTGG	HPB8_818 det-as	AACCAATTTGTGCGCTCTCC	This study
	hopZ	HPG27_8 det-s	TCAACTCCGCCTCTGATGTG	HPG27_8 det-as	GTGCCAGCTAAAGCAATCCC	This study
	babA	HP1243/HPG27_298 det-s	GGTGGTCCACAGATGGAACC	HP1243/HPG27_298 det-as	GATTGACCAGCTCTTGTGCG	This study
	sabA	HPG27_680 det-s	GGCTACCCCACTCAATACGC	HPG27_680 det-as	ATCCTGTGGCTTGAGCTTGC	This study
	HP0410	HP0410 det-s	GCGAGTGGGGCGTTTTATAC	HP0410 det-as	GAAATGCAACTCCACGGACTC	This study
	hopE	HELPY_0660-hopE det-s	TGGCTCTCACGCCAAAATTC	HELPY_0660-hopE det-as	GCTCAGCGGCAAACTATTGG	This study
	omp14	HP0671 det-s	GCTGTATTGACGGCGGTAAG	HP0671 det-as	GCCGGCATCAAGAATTCGAC	This study
	hofC	HP0486 det-s	TACCGAGCAGGAGCAAATGG	HP0486 det-as	ACCATCAGCGATACCACGAC	This study
	horB	HPSH_00635-horB det-s	TACCCACGAGTCCCTAGAGC	HPSH_00635-horB det-as	ATCAAAGTGGGGCTTATGGC	This study
	cagA	HPP12_0555-cagA det-s	CCGACTAGGGTTCCGTTCAC	HPP12_0555-cagA det-as	AGCAAGCGTTAGCCGATCTC	This study
	HP1227	HP1227 det-s	GCGATGAAGACATCAAAGCTTTAG	UNIVERSAL-as	GAATCGAGCACCAGTTACGC	This study, miScript II RT Kit (QIAGEN)
	HELPY_1262	HELPY_1262 det-s	GGGATGAGGTAAAGATTGAGCTC	UNIVERSAL-as	GAATCGAGCACCAGTTACGC	This study, miScript II RT Kit (QIAGEN)
	23SrRNA	HP23SrRNA det-s	GACTACTACTAATAGAGCGTTTGGC	UNIVERSAL-as	GAATCGAGCACCAGTTACGC	This study, miScript II RT Kit (QIAGEN)
	iceA2	HPATCC43504_00587 det-s	GATGTGGTTACAGCCACTACAC	HPATCC43504_00587 det-as	CTGATGGGCATATTGTTGCTG	This study
	tpiA	HP0194 det-s	CTAATTCCAAAGACGCGCTC	HP0194 det-as	GAAGACATTTACCTCACGCATGG	This study
	fucT2	HPP12_0096 det-s	GAGCCTAAATTATTAAAGCCAAGCC	HPP12_0096 det-as	GCTTGCGCTGATATTCTTCCTC	This study
	HP1406	HP1406 det-s	TCGCCATTGTCAAGCCATAAG	HP1406 det-as	GGCGTGAAGTGGTGTTTAAAG	This study
	HELPY_1371	HELPY_1371 det-s	CATGGAAGCTAAAGGCGAACA	HELPY_1371 det-as	GCGGTTGCAAATTCGTCAT	This study
	cgtA	HP0217 det-s	TGCCTATCAAATCGGCATGGTG	HP0217 det-as	TGCAATGGCACTTCCCTTTAG	This study
RT-PCR for mice mRNA quantitative analysis	mouse GAPDH	GAPDH det-s	GTGTCTTCACCACCATGGAG	GAPDH det-as	TCGTGGTTCACACCCATCAC	Sanada T., et al. Nature.2012
	mouse Cxcl2	CXCL2 det-s	CAAGGGTTGACTTCAAGAACATCC	CXCL2 det-as	CCTTGAGAGTGGCTATGACTTC	Sanada T., et al. Nature.2012
RT-PCR for mice mRNA quantitative analysis	human GAPDH	GAPDH human det-s	GTCTCCTCTGACTTCAACAGCG	GAPDH human det-as	ACCACCCTGTTGCTGTAGCCAA	Svetlana MN., et al. J Biol Chem.2014
	human Cdx2	CDX2 human det-s	TTCACTACAGTCGCTACATCACC	CDX2 human det-as	TTGTTGATTTTCCTCTCCTTTGC	Vania Camilo., et al. Carcinogenesis.2012
PCR of HPnc4160 and its upstream T-repeat region	HPnc4160 T-repeat	HPnc4160-PCR-Primer-f	CAATTAAGGTAAGAGCGTCAGGAC	HPnc4160-PCR-Primer-r	CCTTTATCCCATCAATAGGCTTAAATTG	This study
Cloning of H. pylori genome fragments for establishment of deletion mutants of H. pylori	cagA deletion mutant (upstream region)	CagA KO up XhoI	AAAAACCGCTCGAGGAGGGCGAATTGTTAGAAACTTG	CagA KO up EcoRI	TTTTTCCGGAATTCGTTTCCAAAAATCTTAAAGGATTAAGGAATACC	This study
	cagA deletion mutant (downstream region)	CagA KO down BamHI	AAAAACGCGGATCCGGTTTCGTTAGTCATTGTTTCTCCTTA	CagA KO down NotI	TTTTCCTTTTGCGGCCGCCTACCAATCCATCGCATGACT	This study
	hpnc4160-hpnc4170 deletion mutant (upstream region)	HPnc4160-4170 KO up KpnI	AAAAAAGGTACCCAAGCCTAATCCCTTACAAACCC	HPnc4160-4170 KO up ClaI	TTTTTTATCGATCCTTCGCCGAGCATTATACC	This study
	hpnc4160-hpnc4170 deletion mutant (downstream region)	HPnc4160-4170 KO down BamHI	AAAAAAGGATCCCTCAACTTTTCACGCAAACTAACC	HPnc4160-4170 KO down SacI	TTTTTTGAGCTCGAGCTTTGATTATGGCGATGAATTAG	This study
Construction of T repeat mutated H. pylori	Cloning of T repeat sequences from H. pylori isolated from Mongolian gerbils 8 wks post infection into pKSB plasmid	pKSB-HPnc4160 Point mut ApaI	AAAAGGGCCCAGCGATTTGACCTATGATGT	pKSB-HPnc4160 Point mut XhoI	AAAACTCGAGACATCTTCTTTCACGCTCTG	This study
	pKSB-T0mut constract	T0-repT_s	attatacccgatgttatttgagcttt	T0-repT_as	aacatcgggtataatgctcggcgaag	This study
	pKSB-T1mut constract	T1-repT_s	attataccAcgatgttatttgagcttt	T1-repT_as	aacatcgTggtataatgctcggcgaag	This study
	pKSB-T2mut constract	T2-repT_s	attataccAAcgatgttatttgagcttt	T2-repT_as	aacatcgTTggtataatgctcggcgaag	This study
	pKSB-T3mut constract	T3-repT_s	attataccAAAcgatgttatttgagcttt	T3-repT_as	aacatcgTTTggtataatgctcggcgaag	This study
	pKSB-T4mut constract	T4-repT_s	attataccAAAAcgatgttatttgagcttt	T4-repT_as	aacatcgTTTTggtataatgctcggcgaag	This study
	pKSB-T5mut constract	T5-repT_s	attataccAAAAAcgatgttatttgagcttt	T5-repT_as	aacatcgTTTTTggtataatgctcggcgaag	This study
	pKSB-T6mut constract	T6-repT_s	attataccAAAAAAcgatgttatttgagcttt	T6-repT_as	aacatcgTTTTTTggtataatgctcggcgaag	This study
	pKSB-T7mut constract	T7-repT_s	attataccAAAAAAAcgatgttatttgagcttt	T7-repT_as	aacatcgTTTTTTTggtataatgctcggcgaag	This study
	pKSB-T8mut constract	T8-repT_s	attataccAAAAAAAAcgatgttatttgagcttt	T8-repT_as	aacatcgTTTTTTTTggtataatgctcggcgaag	This study
	pKSB-T9mut constract	T9-repT_s	attataccAAAAAAAAAcgatgttatttgagcttt	T9-repT_as	aacatcgTTTTTTTTTggtataatgctcggcgaag	This study
	pKSB-T10mut constract	T10-repT_s	attataccAAAAAAAAAAcgatgttatttgagcttt	T10-repT_as	aacatcgTTTTTTTTTTggtataatgctcggcgaag	This study
	pKSB-T11mut constract	T11-repT_s	attataccAAAAAAAAAAAcgatgttatttgagcttt	T11-repT_as	aacatcgTTTTTTTTTTTggtataatgctcggcgaag	This study
	pKSB-T12mut constract	T12-repT_s	attataccAAAAAAAAAAAAcgatgttatttgagcttt	T12-repT_as	aacatcgTTTTTTTTTTTTggtataatgctcggcgaag	This study
	pKSB-T13mut constract	T13-repT_s	attataccAAAAAAAAAAAAAcgatgttatttgagcttt	T13-repT_as	aacatcgTTTTTTTTTTTTTggtataatgctcggcgaag	This study
	pKSB-T20mut constract	T20-repT_s	attataccAAAAAAAAAAAAAAAAAAAAcgatgttatttgagcttt	T20-repT_as	aacatcgTTTTTTTTTTTTTTTTTTTTggtataatgctcggcgaag	This study
Construction of NB-cagA H. pylori	pKSB-NB-cagA construct (NB-cagA fragment from synthesized NB-cagA containing plasmid)	pKSB-CagA-NB-ApaI	AAAAAAGGGCCCGCGACCTTGAAAATTCCGTTAAAG	pKSB-CagA-NB-XhoI	AAAAAACTCGAGCTGAGCCAATTCTTGATTCCTTG	This study
Estabishment of HPnc4160-expressing H. pylori	pHel2 Plasmid construct for HPnc4160 without HPnc4170 N terminal region	pHel2-HPnc4160-de-4170-hed-f XhoI	GGGGGCTCGAGCAATTAAGGTAAGAGCGTCAGG	pHel2-HPnc4160-de-4170-hed-r BamHI	CCCCCGGATCCATCCCATCAATAGGCTTAAATTGT	This study
Construction of H. pylori GST-RNase III-expressing E. coli	pGEX6P-1-Rnase III	pGEX-6P-1 RNaseIII XhoI-f	AAAAGTCGACTCATGAAAAACAAACGCTCTCAAAATAGC	pGEX-6P-1 RNaseIII NotI-r	AAAAGCGGCCGCTCATTTGGCTTCCTTCAGTTTTTGAAGC	This study
Cloning into pBluescript plasmid for EMSA	HPnc4160	Small RNA HPnc4160 XhoI	AAAAAACTCGAGGGCGAAGGTAAGAGCGAAAG	Small RNA HPnc4160 EcoRI	AAAAAAGAATTCCAATTAAGGTAAGAGCGTCAGGA	This study
	5'UTR of HP0410	HP0410 150bp XhoI	AAAAAACTCGAGGATTGAATGGGAATGATTATCTTAAAAAATAGCG	HP0410 150bp EcoRI	AAAAAAGAATTCCCACTCGCTAATAGCGATCCTA	This study
	5'UTR of hopE	HELPY_0660 150bp XhoI	AAAAAACTCGAGTCTTATTCATAAGAGTTAAAAATATTTGCTTGATT	HELPY_0660 150bp EcoRI	AAAAAAGAATTCGAAGAGCTTAAAACTGCGGATAG	This study
	5'UTR of omp14	HP0671 150bp XhoI	AAAAAACTCGAGTTTTAAGTTTTAGGGGTGTTTTTCTTAAGA	HP0671 150bp EcoRI	AAAAAAGAATTCCCTAACACTACCGATAAACAGAGC	This study
	5'UTR of hofC	HP0486 150bp XhoI	AAAAAACTCGAGAGAAAAATTAGCTTGATTTTAAACTAATTCTATATTCT	HP0486 150bp EcoRI	AAAAAAGAATTCGTAAAACGCTTTAGCAATGTAGC	This study
	5'UTR of horB	HPSH_00635 150bp XhoI	AAAAAACTCGAGATTCTCATTCAATCGCTATATTTAATCAAAAAG	HPSH_00635 150bp EcoRI	AAAAAAGAATTCAAGCTTGTCATTGCTAGAGAGA	This study
	5'UTR of cagA	HPP12_0555 150bp XhoI	AAAAAACTCGAGAAGACATGAATTGATTACTCAAGTGTGT	HPP12_0555 150bp EcoRI	AAAAAAGAATTCTTAAAAGCCGCTTCGGTTTGT	This study
	5'UTR of HP1227	HP1227 150bp XhoI	AAAAACCGCTCGAGATGAATGTATAAAATCATATTTATTTCTCTCATTTTCACT	HP1227 150bp EcoRI	TTTTTCCGGAATTCACGCTAAAACGCCTAAAGC	This study
	5'UTR of HELPY_1262	HELPY_1262 150bp XhoI	AAAAACCGCTCGAGCTAATGGGGATTTTTTGTATTATACCTTAAAACAG	HELPY_1262 150bp EcoRI	AAAAACCGGAATTCCTAACGCCCAAAAGGGTGAA	This study
	CDS of cagA	CagA-B coding XhoI	AAAAACCGCTCGAGCAATCAAGCAGCAAGTGGT	CagA-B coding EcoRI	AAAAACCGGAATTCGCTTCTGATACCGCTTGACT	This study
HPnc4160 mutation for EMSA	HPnc4160 mut	HPnc4160_pointmut_primer_f	CCACGTTTTCGTTAAAATGTCCTGAC	HPnc4160_pointmut_primer_r	CGAAAACGTGGATTAAAATGCTAAGT	This study
PCR amplification of DNA fragments for EMSA	NB-cagA fragments	T7 promoter CagA-NB EMSA PCR s	GACGTTGTAAAACGACGGCCAGTGAGCGCGCGTAATACGACTCACTATAGGGACCGACTCAATCAAGCAGC	T7 promoter CagA-NB EMSA PCR as	GCTTCTGATACCGCTTGACTG	This study
	all kinds of DNA	T7 promoter EMSA PCR s	GACGTTGTAAAACGACGGC	T7 promoter EMSA PCR as	CCGGGCTGCAGGAATTC	This study
