# Supplementary material for: A bacterial small RNA regulates the adaptation of Helicobacter pylori to the host environment
Source: Nat Commun. 2021 Apr 9;12:2085. doi: 10.1038/s41467-021-22317-7 (PMC8035401; doi:10.1038/s41467-021-22317-7)
Supplement: Supplementary file 13 — Source Data [file 41467_2021_22317_MOESM13_ESM.xlsx]

## Sheet: Figure 1b
Figure 1b
		Fold change of RNA expression level [mut(+) / input]	Mutation rate (%)
	HP0947	1.30014	92.5
	babA	1.26302	80
	jhp1163	1.37404	80
	tpiA	1.28633	80
	HPnc4160	0.155266	72.5
	HPnc4170	0.793783	72.5
	HP0811	1.69772	72.5
	jhp0540	1.94599	70
	araS	3.57225	62.5
	sabA	5.21502	62.5
	pldA	2.41952	60
	HP1354	1.5119	57.5
	HPB8_818	5.34636	52.5
	hopZ	0.372683	52.5
	tlpB	1.23922	50

## Sheet: Figure 1d
Figure 1d
	Number of T repeat	14	15	16	17	18
		1.7903		0.789829	0.449375	0.993411
		3.20626		0.940127	0.466315	0.952778
		1.70383		1.09759	0.958716	1.36583
		1.75882		0.25133	0.461392	1.74095
		1.36149		1.82541	0.439551	0.530585
		1.80263			0.105645	2.18223
		2.4424			1.80552
		4.65007			1.45112
		2.13621			0.762424
		4.29958			0.233246
		2.79742			0.792714
		0.251869			0.468286
					0.937253
					0.798928
					0.239461
					0.132201
					0.237103

## Sheet: Figure 1e and g
Figure 1e, 1g

## Sheet: Figure 1f
Figure 1f
	T0	T1	T2	T3	T4	T5	T6	T7	T8	T9	T10	T11	T12	T13	T14 (WT)	T15	T16	T17	T18	T19	T20
	0.21595	0.0931308	0.189726	0.504748	0.878199	0.390793	0.268339	0.197617	0.524463	0.672148	0.426729	0.121638	0.164282	0.616859	0.979906	0.23211	0.079968	0.132811	0.663216	0.541504	0.354952
	0.221008	0.0962228	0.179746	0.501189	0.835776	0.395843	0.338648	0.187059	0.593541	0.817432	0.428757	0.139448	0.21731	0.698957	1.03206	0.232404	0.0766137	0.130821	0.634616	0.593742	0.464391
	0.293619	0.0604795	0.147203	0.466063	0.679252	0.327536	0.267993	0.185177	0.54667	0.759549	0.50373	0.162385	0.219359	0.675195	0.988033	0.252865	0.084266	0.124231	0.66562	0.560539	0.40261

## Sheet: Figure 2a
Figure 2a
		Average LOG2 normalized expression	LOG2 fold change (Δhpnc4160-hpnc4170 / WT)	LOG2 fold change (Δhpnc4160-hpnc4170 / WT) [RED CIRCLES]
	HP0487	9.18032		1.7213
	HPAG1_1315	7.01647		-1.57531
	omp14	10.8269		1.39777
	ureE	10.627		-1.11641
	HP0410	10.9857		1.39943
	hofC	12.7563		1.23852
	vacA3	13.0181		1.30001
	hopE	10.8144		1.09516
	mraW	7.06806		2.09137
	cagA	15.668		0.834576
	horB	10.9589		1.03511
	HELPY_1262	10.6234		0.934691
	ureI	12.8122		0.725675
	HP1227	11.144		0.535643
	pAL226p12	9.66692		0.823789
	HELPY_0813	8.58548		0.876549
	fliK	7.28018		-0.374848
	HP1570	6.12467	1.10962
	HP0811	3.84674	-1.35364
	gene_1565	9.79845	0.803681
	HP1214	8.56727	0.901856
	HP0464	1.80735	0
	HELPY_1396	13.3693	0.631521
	HP0213	8.43442	-0.162553
	HP0446	8.1758	0.957669
	gene_1555
	HP1254	1.29248	-2.58496
	jhp1322	8.53814	0.473291
	HP0922	5.91298	0.370112
	HELPY_0707	7.81751	0.774119
	HELPY_1302	7.45151	-0.593375
	HP1232	3.57994	-0.241008
	HP1090	6.67953	0.751502
	HP1024	7.29138	0.252946
	jhp1410	3.11441	1.05889
	HPPC_00115	6.5542	0.51916
	HPG27_980	4.90126	0.693339
	gene_1015	0.792481	1.58496
	HP0578	4.38326	1.36565
	HP0063	0.903678	1.80735
	gene_1016	4.72766	0.884523
	HP0228	3.51118	2.37851
	HP1006
	HPP12_0960	3.86396	1.72792
	HELPY_0513
	HPG27_1120	11.6752	0.393388
	HP0232	9.87361	0.0499785
	jhp0072	6.32294	0.929922
	HP0488	3.01395	1.68806
	HPP12_0070	4.92	0.730813
	HP0064
	gene_699	0.953445	0.736966
	HP0441	2.12396	2.24793
	HP1169	2.7047	0.765535
	HPG27_1423	1.29248	2.58496
	jhp0415	2.5222	-0.125531
	HPG27_687	3.08496	1
	HP1278	7.13529	0.409113
	gene_1120	0.403678	2.80735
	HP0051	4.54373	0.912537
	HP0060	3.08496	0.169925
	HP0567	4.92274	0.798366
	HP0633	8.96275	0.291541
	HP1294	9.71072	0.0309899
	HP1580	5.39934	0.341037
	HPB8_1119	4.12692	-0.165059
	HPB8_698	10.026	0.205311
	HPP12_0462
	jhp1222	9.39251	0.100869
	gene_1014
	gene_1017	0.5	1
	gene_1018	0.584963	0
	gene_1053	5.78112	0.777608
	gene_1054	9.2481	0.0699841
	gene_1096	3.84674	-0.646363
	gene_1113	5.07741	0.489038
	gene_1114	6.84456	0.288245
	gene_1115	2.2539	0.893085
	gene_1116	3.37744	0.754888
	gene_1118	2.51118	-0.378512
	gene_1119	-0.5	1
	gene_1161	4.1198	0.331206
	gene_1164
	gene_1186	8.57382	0.204282
	gene_120
	gene_126	4.832	-0.101283
	gene_1276	2.98864	0.36257
	gene_1327	5.62884	0.507604
	gene_1328	2.95345	-1.26303
	gene_1329	2.30735	-1
	gene_1330	6.53978	0.193681
	gene_1331	11.9081	0.413195
	gene_1332
	gene_1340
	gene_1352	11.7384	-0.0040113
	gene_1365	1	2
	gene_1391	1.90368	0.192645
	gene_1392	2.61441	0.584963
	gene_1393	-0.5	1
	gene_1415	5.2448	0.190103
	gene_1427	2.16096	-0.321928
	gene_1428
	gene_1429	4.42587	1.23704
	gene_1552
	gene_1553	3.48864	0.63743
	gene_1554
	gene_1556	2.89395	0.387023
	gene_1557	6.92154	0.526664
	gene_1558	2.7539	-0.106915
	gene_1559	2.89068	0.862496
	gene_1615
	gene_164
	gene_165	4.31877	-1.12776
	gene_166	1.66096	0.678072
	gene_209	4.79154	0.182203
	gene_228	9.47829	0.169806
	gene_27	2.62396	1.24793
	gene_272	7.36573	0.179203
	gene_276	2.95943	1
	gene_277	2.95345	0.0931094
	gene_278	4.29436	0.974005
	gene_28	9.35345	0.417584
	gene_280	2.39068	0.137504
	gene_281	0.792481	-0.415038
	gene_282
	gene_305	3.42587	-0.0671142
	gene_307	3.68316	-0.722466
	gene_312	0.292481	0.584963
	gene_356	5.29213	0.367209
	gene_442	2.29248	0.584963
	gene_456	7.41828	0.139112
	gene_482	8.0162	0.267104
	gene_487	2.85712	2.09954
	gene_554	5.46703	0.0815299
	gene_557
	gene_568	5.54687	0.01543
	gene_574
	gene_575	3.90609	0.0962153
	gene_576	4.6496	0.514573
	gene_578	2.5222	-0.125531
	gene_579	4.04174	0.175087
	gene_580	4.19616	0.392317
	gene_583	6.76785	0.205029
	gene_584	7.51364	0.303392
	gene_585	7.67023	0.687591
	gene_586	7.07562	0.117618
	gene_588
	gene_589	4.83089	0.152003
	gene_590	4.73304	0.750972
	gene_594	8.1526	0.414306
	gene_664	3.57994	0.241008
	gene_665
	gene_698	2.58496	-0.830075
	gene_705	8.9468	0.18698
	gene_725	7.886	0.118895
	gene_726	6.96472	-0.213481
	gene_727	5.08731	-0.0424353
	gene_732	3.89395	-0.387023
	gene_737	1.08496	-1
	gene_802	4.55295	0.610053
	gene_841	2.61441	-0.584963
	gene_862
	gene_863	1.74593	-0.847997
	gene_898	0.792481	1.58496
	gene_915	6.2816	0.388271
	gene_916	-0.5	1
	gene_917
	gene_921	3.1496	-0.485427
	gene_97	5.19212	0.295456
	gene_986
	Hac_0494	3.68316	0.447459
	Hac_1392
	Hac_1559	4.48864	0.192645
	HELPY_0012	9.79376	0.147034
	HELPY_0029	9.33762	0
	HELPY_0051
	HELPY_0059
	HELPY_0077	7.9469	-0.0087702
	HELPY_0091	2.66993	1
	HELPY_0092	5.40689	0.169925
	HELPY_0099	6.31964	0.162475
	HELPY_0136
	HELPY_0171	3.18316	0.552541
	HELPY_0188	7.99452	0.175258
	HELPY_0189	9.93265	0.0590444
	HELPY_0206	6.02407	-0.21042
	HELPY_0247	8.65949	0.470651
	HELPY_0254	5.3741	-0.104337
	HELPY_0259	10.7066	0.127297
	HELPY_0262	5.0782	0.59368
	HELPY_0274	8.66421	0.113769
	HELPY_0277	6.3526	0.750641
	HELPY_0279	3.39068	0.137504
	HELPY_0293	4.14212	-0.568284
	HELPY_0311	6.04236	0.153157
	HELPY_0314	4.07994	-0.758992
	HELPY_0340	5.36226	0.384664
	HELPY_0341	6.22831	-0.076962
	HELPY_0360	0.292481	2.58496
	HELPY_0368	2.22972	-0.459432
	HELPY_0372	0	0
	HELPY_0376	6.7248	0.481969
	HELPY_0386	2.78112	1.22239
	HELPY_0393	5.72779	0.74048
	HELPY_0394	7.25646	0.103768
	HELPY_0399	9.27299	0.264312
	HELPY_0420	4.80551	0.563901
	HELPY_0438	5.67864	-0.0985638
	HELPY_0452	7.93706	0.170619
	HELPY_0456	12.2766	0.218736
	HELPY_0473	1.89068	1.1375
	HELPY_0478	12.6862	0.0982668
	HELPY_0489	8.93026	0.387719
	HELPY_0517	6.94494	0.327165
	HELPY_0540	4.70628	0.303392
	HELPY_0581	8.62508	0.133323
	HELPY_0593	6.1649	0.0100537
	HELPY_0611	5.11591	-0.187086
	HELPY_0641	7.05779	-0.048726
	HELPY_0647	11.3619	0.253477
	HELPY_0662	1.69616	0.222392
	HELPY_0667	4.6427	0.115477
	HELPY_0690	8.60653	0.411298
	HELPY_0734	7.77137	0.535093
	HELPY_0735	7.21748	0.217905
	HELPY_0736	6.77149	-0.0066027
	HELPY_0749	4.39395	0.612977
	HELPY_0764	6.54053	0.455301
	HELPY_0769	4.12337	0.736966
	HELPY_0792	5.61801	0.896164
	HELPY_0797
	HELPY_0803	5.74593	0.321928
	HELPY_0814	7.13952	0.0204641
	HELPY_0821	5.71103	-0.192645
	HELPY_0869	6.67471	-0.12
	HELPY_0877	5.70695	0.0690416
	HELPY_0878	4.30735	1
	HELPY_0885
	HELPY_0915	6.86346	0.339936
	HELPY_0934	7.64338	0.162271
	HELPY_0955	2.37744	0.415038
	HELPY_1016	6.52658	0.101695
	HELPY_1019	6.09769	0.0631938
	HELPY_1041	4.56914	0.0911479
	HELPY_1050	5.09922	1.08927
	HELPY_1056
	HELPY_1057	1.08496	-2.16993
	HELPY_1075	5.88965	0.639598
	HELPY_1076	8.89951	0.346584
	HELPY_1092	5.5606	0.44151
	HELPY_1095	2.97418	0.547488
	HELPY_1097	9.47547	0.0547155
	HELPY_1116	0.403678	2.80735
	HELPY_1119
	HELPY_1141	7.56823	0.326178
	HELPY_1147	8.23542	0.415038
	HELPY_1210	4.6649	0.758992
	HELPY_1226	5.14458	0.244419
	HELPY_1264	7.49877	0.111645
	HELPY_1265	8.64169	0.120972
	HELPY_1298	5.25588	0.132104
	HELPY_1303	5.34194	0.425306
	HELPY_1317	9.23779	0.0155323
	HELPY_1325	5.8073	-0.0257631
	HELPY_1348	5.14975	0
	HELPY_1371	7.17298	0.149895
	HELPY_1393	5.44589	0.247928
	HELPY_1423	9.47907	0.478934
	HELPY_1425	10.4788	0.222704
	HELPY_1426	9.30548	-0.0125403
	HELPY_1435	7.49125	0.27621
	HELPY_1466	6.1985	0.264828
	HELPY_1491	7.91109	0.352753
	HELPY_1496	8.68321	0.133321
	HELPY_1497	7.1674	-0.0150543
	HELPY_1501	4.94247	-0.023459
	HELPY_1502	5.92996	0.0946369
	HELPY_1506	9.95256	0.53563
	HELPY_1514	5.90719	0.584963
	HELPY_1534	5.89629	0.229868
	HELPY_1538	5.19937	0.888969
	HELPY_1549	6.21425	0.473931
	HELPY_1569	0.5	1
	HELPY_1571	5.21914	-0.0193653
	HELPY_1583	2.83621	-0.5025
	HELPY_1591	4.70097	0.686842
	HELPY_1592	2.95345	-0.0931094
	HMU08290	7.43047	0.154648
	HP0001	6.41223	-0.127005
	HP0002	8.03847	0.191912
	HP0006	6.359	0.184425
	HP0012	5.61034	0.801774
	HP0013	8.46204	0.130872
	HP0015	5.3526	1.24936
	HP0017	6.0195	0.960687
	HP0018	6.20317	0.127235
	HP0019_1	9.28843	0.157961
	HP0020	9.35758	0.420751
	HP0021	5.83886	0.27684
	HP0022	6.18969	0.0395284
	HP0026	11.5913	-0.0310923
	HP0027	12.3749	0.0669499
	HP0028	9.72082	0.0564159
	HP0029	8.35909	0.241376
	HP0032	6.86894	0.350907
	HP0033	9.58893	0.23858
	HP0034	7.49379	-0.0280144
	HP0036	8.24876	0.0640249
	HP0037	4.39964	0.710493
	HP0038	4.82193	0.356144
	HP0039m	2.66096	1.32193
	HP0044	7.79959	0.122995
	HP0045	8.01674	-0.0278521
	HP0048	7.06993	0.670432
	HP0049	9.03206	0.398331
	HP0050	1.74593	-0.847997
	HP0055	9.20224	0.140773
	HP0057	6.96961	0.149576
	HP0059	0.903678	1.80735
	HP0061	-0.207519	1.58496
	HP0062
	HP0066	6.85443	0.335867
	HP0067	9.71333	0.0257784
	HP0068	10.4949	0.212751
	HP0069	7.81114	0.422455
	HP0074	5.17034	0.674905
	HP0075	6.74743	0.0939761
	HP0076	5.92996	0.0946369
	HP0082	9.34263	0.00777735
	HP0084	7.58942	0.116077
	HP0085	3.57994	-0.241008
	HP0086	9.1699	-0.017533
	HP0087	8.83598	-0.0284129
	HP0088	11.7197	0.180184
	HP0089	8.47577	0.240839
	HP0090	10.1345	0.367987
	HP0092	5.28966	0.239466
	HP0096	8.72831	0.537748
	HP0097	10.205	0.294052
	HP0098	8.09494	0.310719
	HP0099	11.1222	0.330973
	HP0103	11.4384	0.24429
	HP0105	9.4948	0.0259952
	HP0106	8.38515	0.346532
	HP0107	6.68635	-0.0420232
	HP0108	7.11339	0.52329
	HP0109	12.2068	0.350112
	HP0110	10.5976	0.471342
	HP0111	11.7131	0.13273
	HP0112	5.62159	-0.073249
	HP0113	6.65037	0.301054
	HP0114	7.30494	-0.114016
	HP0116_1	8.47081	0.182864
	HP0117	6.37376	0.121745
	HP0119	8.91741	0.489966
	HP0119	8.9332	-0.475948
	HP0120	10.528	0.0444543
	HP0120	10.5525	0.313981
	HP0121	11.1041	0.227196
	HP0124	6.84199	0.201048
	HP0129	9.75305	0.043468
	HP0130	11.2449	0.375827
	HP0132	8.38113	0.205366
	HP0133	8.68045	0.138845
	HP0136	7.6019	-0.141044
	HP0137	8.61836	0.0183552
	HP0138	9.98969	0.0262509
	HP0139	8.19511	0.100894
	HP0140	9.82423	0.387933
	HP0141	7.14835	0.365133
	HP0144	10.6031	0.0204049
	HP0147	9.69814	-0.128479
	HP0148	6.3917	0.32577
	HP0149	7.66055	0.235045
	HP0150	6.24254	-0.0857299
	HP0151	6.30358	0.328054
	HP0152	5.56617	0.75269
	HP0153	10.1653	0.230922
	HP0154	10.6498	0.231884
	HP0155	6.40514	0.0085115
	HP0156	6.63988	-0.065095
	HP0158	6.17409	-0.259387
	HP0159	4.52764	1.44057
	HP0160	9.92081	0.447691
	HP0162	7.29123	0.344583
	HP0163	6.53563	0.201996
	HP0166	9.25318	0.0295524
	HP0167	3.9915	1.06413
	HP0169	8.1844	-0.0743822
	HP0170	8.28735	0.0646435
	HP0171	7.0388	0.399201
	HP0173	3.16993	1.16993
	HP0174	4.94075	0.652077
	HP0175	11.2091	0.211579
	HP0176	11.2555	0.122706
	HP0177	10.2986	0.0635702
	HP0178	5.40849	-0.10188
	HP0179	4.72432	0.596103
	HP0180	4.32148	0.0721498
	HP0181	7.54477	0.518729
	HP0182	9.16192	0.221421
	HP0183	9.29777	0.152366
	HP0186	0.160964	-2.32193
	HP0187	2.51118	0.378512
	HP0188	1.08496	-1
	HP0189	6.62914	0.211148
	HP0190	6.96782	0.207276
	HP0191	10.4421	0.0580681
	HP0192	12.0733	0.110278
	HP0194	8.78734	0.268996
	HP0195	8.95976	0.247429
	HP0196	8.99569	0.223047
	HP0197	9.66592	0.117184
	HP0198	9.21877	0.107723
	HP0199	3.56464	1.12928
	HP0200	0.160964	2.32193
	HP0201	10.3266	0.297184
	HP0202	8.56111	0.11456
	HP0204	7.26343	0.107959
	HP0206	5.90237	0.348895
	HP0207	8.61222	0.134516
	HP0209	5.08088	0.4458
	HP0210	10.6896	0.229941
	HP0211	8.87784	0.0490656
	HP0212	7.15089	0.126856
	HP0214	8.05573	0.297681
	HP0215	7.82574	0.370982
	HP0216	7.20187	0.415038
	HP0217	7.17212	0.179946
	HP0219	4.85605	-0.149378
	HP0220	8.23508	0.305868
	HP0221_2	8.37593	-0.121562
	HP0222	4.9286	1.59864
	HP0223	6.46843	0.422092
	HP0226	5.90909	0.771059
	HP0227	8.87312	-0.0615315
	HP0230	6.19334	0.95818
	HP0231	10.1456	-0.0222888
	HP0233	10.2165	0.100623
	HP0235	9.8269	0.167491
	HP0236	2.22972	-0.459432
	HP0237	7.7553	0.23012
	HP0238	9.559	0.405099
	HP0239	6.4406	0.273648
	HP0240	6.01014	0.111893
	HP0241	6.80065	0.200427
	HP0244	7.43512	0.403005
	HP0245	6.28871	0.577429
	HP0246	7.64328	0.545192
	HP0247	9.83801	0.269941
	HP0248	9.6252	0.272707
	HP0250	6.69064	0.181447
	HP0251	6.90839	0.227952
	HP0252	11.2322	0.222578
	HP0256	5.40839	0.772048
	HP0258	5.481	0.354431
	HP0259	6.09634	0.709744
	HP0261	0.584963	0
	HP0264	10.7079	0.134502
	HP0265	7.63332	0.282934
	HP0266	7.41406	0.13952
	HP0267	8.75107	0.157297
	HP0269	10.4903	0.290867
	HP0272	4.79295	-0.13006
	HP0274	4.58214	0.180572
	HP0275	9.23954	0.46223
	HP0277	4.95401	0.0465426
	HP0278	8.25291	0.433468
	HP0279	4.81034	0.5115
	HP0280	7.17946	0.184
	HP0281	5.9408	0.140863
	HP0282	5.88067	0.305503
	HP0283	6.16993	0.33985
	HP0286	7.48694	0.321029
	HP0288	6.1338	0.429865
	HP0290	6.64993	0.549773
	HP0291	3.31468	-0.289507
	HP0294	9.0269	0.413441
	HP0295	8.88328	-0.038189
	HP0296	8.16443	0.185925
	HP0297	8.53031	0.30186
	HP0299	6.67712	0.26046
	HP0300	6.90087	0
	HP0301	7.18971	0.447844
	HP0302	6.74238	0.168337
	HP0305	11.201	0.195348
	HP0308	2.91644	0.662965
	HP0310	10.3515	0.147347
	HP0311	5.77861	0.327805
	HP0312	7.52528	0.602547
	HP0313	7.1926	0.157721
	HP0315	7.56067	0.415038
	HP0316	9.04642	0.199026
	HP0318	9.92743	0.0911011
	HP0320	8.61027	0.590237
	HP0321	7.40996	0.258388
	HP0323	9.0573	0.3189
	HP0325	8.58859	0.0374747
	HP0326_2	3.75489	0
	HP0327	2.89068	0.862496
	HP0329	4.52356	0
	HP0332	5.451	0.0494687
	HP0334	4.07169	0.427421
	HP0347	3.31468	0.289507
	HP0348	6.04174	-0.175087
	HP0349	10.2312	0.221837
	HP0350	7.14165	-0.305936
	HP0351	6.94914	-0.157541
	HP0352	6.86656	0.388271
	HP0353	4.92118	0.332575
	HP0354	6.79459	0.188304
	HP0355	7.2854	-0.230954
	HP0356	4.51118	0.378512
	HP0357	8.48917	0.232614
	HP0360	7.89678	0.172422
	HP0361	3.41644	0.337035
	HP0364	7.99416	0.186596
	HP0366	6.61632	-0.154328
	HP0367	7.34747	0.467458
	HP0368	0.5	-1
	HP0370	9.78604	0.243195
	HP0372	7.392	-0.060121
	HP0374	5.79763	0.194378
	HP0377	8.09312	0.295347
	HP0380	10.0173	-0.0431518
	HP0381	5.18766	0.158262
	HP0382	8.38632	0.178817
	HP0383	3.30367	-0.793549
	HP0385	4.92587	0.237039
	HP0386	3.1496	-0.485427
	HP0387	4.58684	0.915111
	HP0388	8.58479	0.153983
	HP0389	11.4167	0.0108186
	HP0391	9.36846	0.327785
	HP0392_1	11.0302	0.0365608
	HP0393_1	8.89306	0.253062
	HP0394	3.11441	0.415038
	HP0395	4.88202	1.34514
	HP0396	8.24575	0.197091
	HP0398	6.58707	0.566584
	HP0399	11.1937	0.428639
	HP0401	6.39553	0.333424
	HP0402_2	8.75839	0.214682
	HP0403	8.09418	0.210988
	HP0405	7.24791	0.16601
	HP0407	9.63644	0.086089
	HP0409_2	8.80463	0.059684
	HP0415_2	9.33875	0.0790868
	HP0416	7.33886	-0.106915
	HP0417_1	9.85288	0.070199
	HP0419	6.10674	0.375758
	HP0420	4.96018	0.575502
	HP0421	6.67492	0.366128
	HP0422	8.59101	0.0766875
	HP0423	7.98496	0.329568
	HP0424	8.76312	0.033205
	HP0425	9.53015	0.0926686
	HP0427	4.08684	0.0848889
	HP0439	3.2539	0.893085
	HP0440	3.42274	0.201634
	HP0442
	HP0443	0.5	1
	HP0444	2.22972	0.459432
	HP0445
	HP0455	2.5	1
	HP0456	-1	0
	HP0457	0.5	1
	HP0458	0.660964	1.32193
	HP0462	1.82193	-1
	HP0466	7.69057	0.27196
	HP0468	9.59084	0.136522
	HP0470	10.7691	0.0301735
	HP0471	6.53605	0.961526
	HP0473	3.88244	-0.0489096
	HP0474	2.95345	0.0931094
	HP0475	4.56914	0.0911479
	HP0476	8.88791	-0.028931
	HP0477	8.0062	0.241008
	HP0477	8.0062	0.241008
	HP0478	4.63515	0.77444
	HP0479	3.18316	0.552541
	HP0480	10.9794	0.044658
	HP0484	1	-2
	HP0485	10.0944	0.176068
	HP0489	2.5222	1.87447
	HP0490	7.14205	0.0255351
	HP0493	5.69374	-0.278301
	HP0494	5.87284	0.429251
	HP0495	4.24342	0.228269
	HP0496	5.14745	0.162729
	HP0497	9.56675	0.262166
	HP0498	7.51792	0.365049
	HP0499	5.59337	0.767827
	HP0500	9.39327	0.0868774
	HP0501	9.83933	0.145612
	HP0503	4.47418	0.452512
	HP0505	1.98864	0.36257
	HP0507	7.05872	0.232411
	HP0510	6.9452	-0.0526803
	HP0512	10.8201	0.198936
	HP0514	9.7289	0.286004
	HP0515	9.05994	0.450931
	HP0516	9.98775	0.236315
	HP0517	7.33725	0.236159
	HP0518	6.2338	0.702319
	HP0520	10.3711	0.299032
	HP0525	8.19964	-0.0196288
	HP0527_2	6.51663	0.283172
	HP0528_3	7.22218	0.144874
	HP0529	8.00549	0.338875
	HP0530	8.10721	0.00784786
	HP0544	9.30617	0.290079
	HP0549	6.19937	0.245113
	HP0552	7.72612	0.282316
	HP0553	6.54718	0.292608
	HP0554	7.05777	0.183963
	HP0556	2.43518	0.530515
	HP0557	8.66406	0.158189
	HP0559	8.98144	0.259387
	HP0561	10.8925	0.193
	HP0562	7.83621	0.327575
	HP0565	9.87122	0.160122
	HP0566	6.60887	0.331844
	HP0568	6.18915	0.540568
	HP0569	10.3134	-0.0226754
	HP0570	11.7089	0.145393
	HP0571	6.22011	0.395485
	HP0572	7.96743	0.654376
	HP0574	5.91079	0.155795
	HP0575	5.26203	-0.615659
	HP0576	7.82117	0.1594
	HP0580	4.49859	1.38247
	HP0581	5.96896	0.172639
	HP0582	6.79231	0.460125
	HP0584	6.52098	0.172702
	HP0585	4.91486	0.215013
	HP0586	7.71958	0.368606
	HP0587	4.612	-0.176878
	HP0589	10.4663	0.0168261
	HP0590	10.1146	0.0689607
	HP0594	1.5	1
	HP0597	9.06206	0.292355
	HP0598	7.14993	0.450227
	HP0599	10.6593	0.116834
	HP0602	4.59984	-0.0297473
	HP0604	9.23497	0.137618
	HP0605	9.62152	-0.180285
	HP0606	8.86269	0.091409
	HP0607	10.3179	0.198762
	HP0613	6.93682	0.733925
	HP0614	5.46758	-0.0163018
	HP0615	8.05409	0.276413
	HP0616_1	6.98582	0.181998
	HP0617	9.90404	0.260148
	HP0621	5.27573	0.334419
	HP0623	6.20893	0.0780025
	HP0624	6.78362	-0.222392
	HP0626	8.64454	0.183733
	HP0629	4.34674	0.353637
	HP0630	10.0994	0.147221
	HP0631	10.8782	0.0938763
	HP0632	11.0493	0.11842
	HP0639	4.64125	0.173332
	HP0640	3.39721	1.62449
	HP0641
	HP0642	6.67429	0.512885
	HP0643	8.18428	0.188337
	HP0644	2.91644	-0.662965
	HP0645	6.45417	0.246512
	HP0646	8.30157	0.159956
	HP0647	4.46463	0.358454
	HP0648	6.29327	0.348664
	HP0650	5.54522	0.138976
	HP0651	3.55164	0.184425
	HP0652	8.39799	0.653051
	HP0653	12.5218	0.0851127
	HP0654	8.75165	0.0920291
	HP0655	10.0408	0.269411
	HP0656	8.52168	0.258734
	HP0657	9.4392	0.115311
	HP0658	9.52599	-0.0763095
	HP0659	8.06421	0.0781483
	HP0660	4.6126	0.729352
	HP0661	3.32012	0.14439
	HP0662	3.89964	0.289507
	HP0663	7.31202	0.0998489
	HP0666	5.99465	0.248576
	HP0669	9.53372	0.250774
	HP0672	8.54276	0.599176
	HP0674	6.3474	0.519867
	HP0676	0.792481	0.415038
	HP0677	4.90227	0.575115
	HP0680	9.15882	-0.069404
	HP0683	7.88436	0.4168
	HP0686	6.24743	-0.0759489
	HP0687	7.58543	0.545098
	HP0690	10.7849	0.335733
	HP0695	10.9053	0.187921
	HP0696	10.0837	0.09238
	HP0697	7.84392	0.300866
	HP0699	7.45685	-0.0780025
	HP0701	9.57494	-0.224873
	HP0703	6.93663	0.0117772
	HP0708	-1	0
	HP0709	6.59892	0.518131
	HP0711_2	7.79828	0.573056
	HP0714	6.14368	0.264897
	HP0715	6.21454	0.406625
	HP0718	5.64702	0.215729
	HP0721	12.3802	0.0951096
	HP0723	9.43231	-0.324029
	HP0724	7.90075	0.0362202
	HP0727	6.37815	0.602665
	HP0730	4.71366	0.0824622
	HP0733
	HP0734	7.20627	0.0927941
	HP0735	5.85022	-0.29956
	HP0737	6.28877	0.119909
	HP0738	8.06398	0.266479
	HP0739	4.56464	1.51457
	HP0740	6.218	0.116253
	HP0741	3.4915	0.0641303
	HP0742	7.96671	0.325152
	HP0743	9.87453	0.135965
	HP0746	7.5038	-0.0158976
	HP0747	5.76551	0.579549
	HP0748	5.45794	0.69883
	HP0749	5.14975	0
	HP0750	7.32867	-0.0044874
	HP0751	7.30762	-0.091052
	HP0753	6.82655	0
	HP0757	7.33095	0.393051
	HP0758	7.11108	-0.0260892
	HP0759	4.92509	0.449307
	HP0761	7.01556	0.378023
	HP0762	6.28528	0.0369942
	HP0768	6.09711	0.503238
	HP0769	4.94892	0.442005
	HP0770	4.77345	0.628031
	HP0772	4.43518	0.29956
	HP0774	8.17109	0.242473
	HP0775	8.4236	0.136502
	HP0776	7.01974	0.24984
	HP0777	7.94179	0.40064
	HP0778	4.92587	0.681824
	HP0779	11.8424	0.122539
	HP0780	7.11354	0.24972
	HP0781	6.79103	0.33795
	HP0782	6.20387	-0.254101
	HP0785	7.22735	0.269187
	HP0786	9.66746	0.313399
	HP0787	6.25726	0.0377197
	HP0791	9.87303	0.13457
	HP0792	7.52641	0.320178
	HP0793	7.63646	0.0435016
	HP0794	9.19555	-0.0713498
	HP0795	10.6952	0.160029
	HP0796	6.44337	-0.207044
	HP0798	5.82485	-0.13993
	HP0800	4.37744	0.415038
	HP0801	3.04373	-0.0874628
	HP0802	5.92421	0.0831412
	HP0803	3.72561	0.163499
	HP0804_1	6.56095	0.122206
	HP0805	4.48613	0.257158
	HP0806	4.76276	0.606658
	HP0808	2.69616	-0.222392
	HP0813	7.74756	0.214623
	HP0814	6.60716	0.0443941
	HP0818_2	6.59052	0.149636
	HP0820	5.85454	-0.199309
	HP0821	4.71836	0.517848
	HP0822	7.30762	0.091052
	HP0825	12.5276	0.0973521
	HP0826	8.75995	0.275794
	HP0828	8.66566	0.359661
	HP0830	9.88605	0.149351
	HP0831	5.33886	0.33787
	HP0832	8.2249	0.317615
	HP0833	5.55164	0.459432
	HP0839	7.88612	0.343746
	HP0840	6.19937	0.584963
	HP0841	4.32148	-0.0721498
	HP0843	3.60837	-1.04182
	HP0844	5.65814	0.0285692
	HP0845	6.24843	0.321928
	HP0846	8.83757	0.253534
	HP0850	8.3953	0.318575
	HP0851	5.8487	0.187627
	HP0852	5.45119	-0.0164881
	HP0854	6.48658	0.12063
	HP0858	7.58845	0.444249
	HP0859	8.21022	0.182555
	HP0860	4.19937	0.584963
	HP0861	6.96726	0.589669
	HP0862	6.87619	0.464668
	HP0864	7.7004	0.245938
	HP0865	7.79208	0.482676
	HP0868	6.17346	0.12988
	HP0872	6.77328	0.131845
	HP0873	9.59808	0.206451
	HP0875	14.8413	0.124479
	HP0876	7.66712	0.20213
	HP0877	3.51118	1.62149
	HP0883	4.44056	-0.16601
	HP0886	7.60533	0.210961
	HP0888	6.76872	0.382573
	HP0889	8.04445	0.122915
	HP0895	7.23199	0.215729
	HP0897	4.66658	0.480626
	HP0898	9.09001	0.0939638
	HP0903m	9.72231	0.244793
	HP0910	5.76721	0.105933
	HP0911	5.3598	0.420108
	HP0918	3.89232	1
	HP0921	5.12633	0.391191
	HP0924	8.58287	0.214265
	HP0925	4.0007	0.713696
	HP0926	5.48379	-0.0161197
	HP0927	7.21104	0.194597
	HP0929	6.6671	0.654503
	HP0930	7.84726	0.125258
	HP0933	4.93634	0.584963
	HP0934	4.48289	-0.321928
	HP0936	6.39196	0.739183
	HP0938	1	0
	HP0939	3.2539	-0.893085
	HP0940	5.81604	0.584963
	HP0941	7.44944	0.210293
	HP0942	9.00674	0.470494
	HP0943	9.41628	0.190952
	HP0946	7.63994	0.663205
	HP0947	8.25706	0.0613002
	HP0949	4.88161	0.844349
	HP0950	8.65724	0.205299
	HP0951	4.56012	0.335603
	HP0952	7.61458	0.293946
	HP0953	10.2555	0.158659
	HP0955	6.38693	0.556811
	HP0957	5.85841	0.458106
	HP0958	9.8507	0.353023
	HP0959	6.57705	-0.218895
	HP0960	7.27932	0.208779
	HP0961	9.65946	0.297396
	HP0963	3.2539	0.893085
	HP0966	2.84674	1.35364
	HP0969	6.90087	0
	HP0972	8.17607	0.124663
	HP0973	10.0319	0.159775
	HP0974	8.77175	0.160006
	HP0975	7.23174	0.363779
	HP0976	6.58567	0.456229
	HP0977	8.07667	0.656949
	HP0978	9.56139	0.361848
	HP0979	10.0818	0.153687
	HP0983	9.01072	0.14817
	HP0990	0.792481	0.415038
	HP0991	5.58096	1.11718
	HP0992	8.30587	0.697534
	HP0993	5.08684	0.359896
	HP0994	6.49052	0.722466
	HP0995	5.29914	1.14244
	HP0996
	HP1000	6.15931	-0.0807313
	HP1001	8.04113	0.341524
	HP1002	8.40868	0.393591
	HP1003	6.27609	0.463401
	HP1005	8.45311	0.11729
	HP1008	4.7608	0.292181
	HP1010	6.30358	0.328054
	HP1011	5.58887	0.462627
	HP1012	9.9251	0.187588
	HP1013	7.4157	-0.0211233
	HP1020_1	9.06985	0.162332
	HP1021	7.32784	0.188445
	HP1022	6.85487	0.823843
	HP1023	8.15843	0.322493
	HP1025	5.50141	0.662965
	HP1026	5.45859	0.0984037
	HP1027	9.1754	0.5101
	HP1028	6.21146	0.731939
	HP1029	6.87684	0.177882
	HP1031	6.70137	0.263034
	HP1032	6.41049	0.481127
	HP1034	7.58158	0.131759
	HP1035	8.97935	0.386158
	HP1036	8.22359	0.245851
	HP1037	11.8343	0.0286435
	HP1038	11.6988	0.140338
	HP1039	6.05988	0.0972972
	HP1040	7.76809	0.142236
	HP1041	7.40038	0.391619
	HP1042	8.06197	0.0296917
	HP1044	6.26203	0.0281969
	HP1045	10.7629	0.260761
	HP1046	5.88244	-0.0489096
	HP1047	4.69616	0.222392
	HP1048	9.27107	0.106223
	HP1049	4.44209	-0.0995357
	HP1050	8.1944	0.434231
	HP1053	5.65602	0.328326
	HP1054	5.83311	0.265345
	HP1055	6.34576	0.537894
	HP1058	7.90077	0.528282
	HP1062	2.62396	1.24793
	HP1063	2.19616	-0.777608
	HP1065	3.40689	0.473931
	HP1067	8.59032	0.298911
	HP1068	6.88945	0.164189
	HP1069	11.4459	0.23117
	HP1071	6.88867	0.592418
	HP1073	5.48379	0.0161197
	HP1076	6.81098	0.179768
	HP1077	8.4016	0.279002
	HP1079	6.16644	0.200697
	HP1080	3.37744	0.754888
	HP1081	1.16096	-0.321928
	HP1082	8.15696	0.347923
	HP1084	6.70087	-0.187086
	HP1086	3.54373	0.912537
	HP1087	2.95943	1
	HP1088	8.01256	-0.181447
	HP1089_1	6.05492	0.065095
	HP1089_2	6.86385	-0.382857
	HP1091	5.92587	-0.237039
	HP1092	7.52781	0.203092
	HP1099	8.93779	0.251218
	HP1101	9.67024	0.326877
	HP1102	7.17479	-0.0399387
	HP1104	10.4801	0.0919032
	HP1111	11.0502	0.0425203
	HP1112	6.39265	0.30849
	HP1114	8.50909	0.365314
	HP1117	10.4962	0.487115
	HP1125	10.6932	0.0361619
	HP1126	7.52269	0.235103
	HP1127	6.3208	0.342106
	HP1129	5.4493	0.148523
	HP1131	7.92629	0.0088964
	HP1134	10.9128	0.110354
	HP1135	7.96942	0.089208
	HP1138	8.38225	-0.129671
	HP1139	7.92446	-0.14543
	HP1140	5.85217	0.595158
	HP1143	8.02982	0.204079
	HP1146	3.78493	1.074
	HP1147	9.90202	0.460959
	HP1148	3.58371	-0.120294
	HP1149	6.49181	0.216209
	HP1150	8.72926	0.269862
	HP1151	7.8404	0.451379
	HP1152	9.39174	0.0816027
	HP1153	9.54229	0.204927
	HP1154	7.70537	0.56662
	HP1155	8.09815	-0.29956
	HP1156	9.2522	0.215091
	HP1157	10.5178	0.0993659
	HP1159	4.10716	0.704544
	HP1160	5.46241	0.584963
	HP1161	11.8634	0.203304
	HP1165	6.29483	0.457473
	HP1166	8.2272	0.180422
	HP1168	8.81986	0.443607
	HP1171	4.46869	0.518467
	HP1172	7.01053	0.0894981
	HP1174	8.36447	0.384079
	HP1175	10.1105	0.368325
	HP1178	7.96412	0.138605
	HP1179	8.26984	-0.072442
	HP1180	9.24266	0.140455
	HP1181	5.832	0.101283
	HP1182	6.75863	0.332355
	HP1183	6.81667	0.43351
	HP1184	5.24618	0.360176
	HP1185	6.33383	0.134093
	HP1191	4.18643	0.971986
	HP1192	11.8655	0.285835
	HP1193	7.69879	0.197749
	HP1195	12.1716	0.107553
	HP1198_2	12.3866	0.111379
	HP1200	8.9907	0.363463
	HP1201	9.92589	0.186006
	HP1203	8.30784	0.351959
	HP1203a	5.50141	0.662965
	HP1205	13.2359	0.0894894
	HP1206	6.28181	0.203795
	HP1207	6.0778	-0.22404
	HP1208	2.53841	-0.736966
	HP1213	8.99518	0.252711
	HP1217	4.49718	-0.350497
	HP1218	8.46428	0.330149
	HP1220	4.81217	0.909235
	HP1221	7.02034	0.557741
	HP1222_1	9.672	0.159087
	HP1223	7.77492	-0.190885
	HP1224	5.67236	0.028289
	HP1226	5.14458	0.244419
	HP1228	6.76607	0.317482
	HP1230	5.92909	0.295456
	HP1233	3.63339	0.347923
	HP1234	5.61351	-0.117836
	HP1236	8.37967	0.147209
	HP1237	8.53081	0.200725
	HP1238	7.36698	0.305317
	HP1240	8.15268	0.15708
	HP1243	1.74593	-0.847997
	HP1245	9.97002	-0.0963592
	HP1246	10.572	0.270648
	HP1247	4.81331	-0.281771
	HP1248	4.91109	0.477322
	HP1249	6.84235	-0.0062863
	HP1251	6.76346	0.495527
	HP1252	7.12899	0.349584
	HP1253	7.66231	0.397563
	HP1255	8.65218	0.300679
	HP1258	3.40368	1.19265
	HP1260	7.99408	-0.0565835
	HP1261	7.64636	0.34125
	HP1266	10.6213	0.158375
	HP1267	9.2561	-0.0353909
	HP1268	9.12162	-0.226389
	HP1269	7.96279	0.0346957
	HP1270	6.85744	0.205114
	HP1272	8.93779	0.110295
	HP1273	8.89405	0.0106137
	HP1274	6.40413	0.331451
	HP1275	8.59538	-0.0969617
	HP1279_1	4.93883	-0.421827
	HP1280	5.256	0.746714
	HP1282	4.93054	0.0473057
	HP1284	5.73837	-0.189034
	HP1285	9.29633	0.0103255
	HP1287	6.92299	0.706269
	HP1288	6.92648	0.536545
	HP1291	3.79248	-0.415038
	HP1292	9.14039	-0.0715744
	HP1293	10.5603	0.117963
	HP1296	9.18692	0.201576
	HP1299	8.63415	0.19774
	HP1300	9.78112	0.189249
	HP1301	8.24003	0.150243
	HP1303	8.61069	0.158617
	HP1304	9.73641	0.327412
	HP1308	5.92206	0.178337
	HP1309	8.06118	0.0999084
	HP1311	6.74291	0.315904
	HP1312	9.21017	0.21901
	HP1314	8.59203	0.125205
	HP1316	10.0969	0.20796
	HP1319	8.74147	-0.0033708
	HP1321	5.92996	0.0946369
	HP1324	6.06902	0.300305
	HP1328	3.57741	-1.34104
	HP1330	3.2047	0.234465
	HP1332	8.18906	0.0939071
	HP1333	5.60556	0.325241
	HP1338	6.5736	0.36257
	HP1339	8.91482	0.339975
	HP1345	10.2151	0.148613
	HP1346	8.3665	0.102703
	HP1347	2.68316	0.447459
	HP1348	3.81468	0.710493
	HP1350	9.75956	0.39654
	HP1354	8.13311	-0.123295
	HP1355	6.11298	0.0937821
	HP1357	6.10328	0.0104924
	HP1359	4.41288	0.736966
	HP1360	6.44892	0.557995
	HP1361	4.53506	0.217591
	HP1362	7.33239	0.245874
	HP1363_2	5.97655	0.0916305
	HP1364	2.98864	0.807355
	HP1365	3.0222	0.874469
	HP1369m	8.38694	0.00215488
	HP1372	6.01105	0.0447383
	HP1376	8.0958	0.341974
	HP1377	8.83547	0.157829
	HP1378	8.29208	-0.126532
	HP1379	9.91737	0.146892
	HP1380	7.91685	0.330605
	HP1388	5.44589	0.247928
	HP1389	4.9993	-0.0901978
	HP1391	6.66553	0.347351
	HP1392	6.15857	0.807355
	HP1393	6.20177	0.448985
	HP1394	5.25822	0.561879
	HP1397	8.75374	0.180363
	HP1398	10.0752	0.366782
	HP1399	9.9698	0.549136
	HP1400	10.3545	0.187197
	HP1402	8.75055	0.107163
	HP1403_1	8.33304	0.0357896
	HP1405	5.43605	0.917538
	HP1406	7.23888	0.569366
	HP1407	7.73049	0.616854
	HP1409	11.7577	0.0968476
	HP1413	6.79392	0.343732
	HP1414	7.20508	0.224655
	HP1417m	5.56689	0.34915
	HP1418	7.07399	0.394946
	HP1421	6.28398	0.350907
	HP1422	10.6174	0.225227
	HP1423	6.33809	0.142604
	HP1426	4.18097	0.747234
	HP1429_1	6.12774	0.278102
	HP1434	6.1985	-0.264828
	HP1435	6.83475	-0.296493
	HP1436	0.903678	1.80735
	HP1439	1.45345	-0.263034
	HP1440	5.35744	0.0351894
	HP1441	8.98751	0.116501
	HP1442	5.64031	-0.202308
	HP1443	6.16637	0.666956
	HP1444	9.21382	0.399607
	HP1445	9.07697	0.33716
	HP1448	6.93864	0.462566
	HP1450	8.04064	0.371544
	HP1452	5.96905	0.401741
	HP1459	8.46308	0.228701
	HP1461	9.07785	-0.0587302
	HP1465	6.65139	0.193604
	HP1466	8.43634	0.415038
	HP1468	8.97327	0.233687
	HP1470_2	8.58992	0.20015
	HP1473	1.32193	0
	HP1476	5.24254	0.530515
	HP1480	8.20819	-0.0219518
	HP1481	6.38244	-0.405053
	HP1482	4.93634	0.584963
	HP1483	7.73761	0.253161
	HP1484	6.49718	0.350497
	HP1485	2.78112	1.94753
	HP1486	5.54737	0.415038
	HP1487	6.40448	0.23816
	HP1488	8.07114	0.334523
	HP1489	7.93197	0.627167
	HP1490	7.6715	0.440573
	HP1491	8.58909	0.304755
	HP1494	6.13595	0.317341
	HP1495	6.89479	0.187785
	HP1496	10.0486	0.0789969
	HP1497	6.70676	0.0828569
	HP1498	4.71836	0.517848
	HP1501	11.6905	0.318658
	HP1502	8.50386	0.41389
	HP1505_2	7.09665	0.126448
	HP1506	9.14099	0.253937
	HP1508	6.9008	-0.265239
	HP1509	7.5192	-0.0707731
	HP1512	13.1234	0.2361
	HP1513	6.84001	0.251539
	HP1514	7.16845	0.130332
	HP1523	4.92509	-0.449307
	HP1526	8.07602	0.589328
	HP1527	9.8079	0.35162
	HP1529	6.65025	0.365284
	HP1532	8.43983	0.24483
	HP1533	7.15347	0.363847
	HP1534	8.68345	0.691665
	HP1534	8.53311	-0.0506261
	HP1535	5.48361	0.048363
	HP1535	5.5064	0.126912
	HP1538	9.95151	-0.0400673
	HP1539	10.5206	0.0756128
	HP1540	9.00135	0.0253358
	HP1541	8.07035	0.209141
	HP1543	7.2854	0
	HP1544	4.77345	0.628031
	HP1545	6.0486	-0.11984
	HP1547	9.94828	0.277032
	HP1548	6.11162	0.156402
	HP1551	7.88607	0.2892
	HP1552	7.58074	0.368267
	HP1553	7.90835	0.436706
	HP1555	10.4489	0.0908109
	HP1556	5.0434	0.370838
	HP1558	7.62402	0.248347
	HP1559	7.97576	0.0315199
	HP1560	7.10639	0.156969
	HP1562	10.5536	0.0503903
	HP1563	13.9737	-0.0054254
	HP1564	11.8536	0.153524
	HP1565	4.77345	0.628031
	HP1567	3.99292	0.584963
	HP1569	5.17326	0.731804
	HP1571	6.24992	0.499846
	HP1573	7.36751	0.248679
	HP1574	6.18343	0.128986
	HP1576	6.30712	0.94847
	HP1577	4.8968	-0.505891
	HP1582	8.07604	0.473679
	HP1583	6.78463	-0.0065428
	HP1584	2.72972	0.540568
	HP1587	3.97345	1.16227
	HPAG1_0092	7.87512	0.227133
	HPAG1_0314	7.49635	0.330861
	HPAG1_0325	9.92481	0.00890555
	HPAG1_0327	9.13647	0.295561
	HPAG1_0339	6.92955	0.21874
	HPAG1_0381	3.95345	-0.0931094
	HPAG1_0511	6.47071	0.445559
	HPAG1_0514	4.78112	-0.392317
	HPAG1_0889	8.51842	0.159261
	HPAG1_1052	5.41645	1.16711
	HPAG1_1209	8.04153	-0.0383281
	HPAG1_1381	7.8364	0.399549
	HPAG1_1382	5.47664	0.419714
	HPAG1_1393	7.29097	0.262193
	HPAG1_1412	3.22972	-0.459432
	HPAG1_1441	7.44646	0.38758
	HPB8_1467	5.93229	0.224215
	HPB8_1514
	HPB8_203	6.68512	-0.126141
	HPB8_216	5.73679	-0.45799
	HPB8_426	8.87828	0.180764
	HPB8_468	6.86677	0.277704
	HPB8_647	7.78914	0.438573
	HPB8_649	12.6806	0.354555
	HPB8_702	10.3394	0.154703
	HPB8_710	7.89795	0.415911
	HPB8_711	10.0819	0.117769
	HPB8_722	5.21888	0.058103
	HPB8_818	6.82494	0.235155
	HPB8_85	7.0127	0.334419
	HPG27_1018	7.89489	0.227069
	HPG27_1187	11.712	0.0870717
	HPG27_1379	10.7444	0.155505
	HPG27_1390	5.20615	0.195256
	HPG27_1392	11.8048	0.243672
	HPG27_1394	6.15388	-0.263034
	HPG27_1422	3.22766	1.05445
	HPG27_255	5.92587	0.237039
	HPG27_290	5.04174	0.175087
	HPG27_298	14.5701	0.0286461
	HPG27_452	7.77882	0.487092
	HPG27_469
	HPG27_481	10.2904	0.0449259
	HPG27_485	7.57688	0.267863
	HPG27_555	6.61215	0.491659
	HPG27_556	10.2895	0.324377
	HPG27_677	6.60225	0.126177
	HPG27_680	7.03888	0.0219426
	HPG27_73	6.65734	0.100029
	HPG27_8	13.448	0.0722257
	HPG27_865	8.75932	0.187974
	HPG27_970	4.49292	0.415038
	HPP12_0014	4.27345	0.371969
	HPP12_0046	4.53841	-0.0931094
	HPP12_0096	3.58371	0.120294
	HPP12_0261	5.40849	0.10188
	HPP12_0361	9.88349	0.508275
	HPP12_0454	4.05817	-0.302563
	HPP12_0462	1.79248	0.415038
	HPP12_0476	6.20157	0.186096
	HPP12_0514	8.82764	0.353169
	HPP12_0528	6.78886	0.163006
	HPP12_0534	9.15392	0.232748
	HPP12_0550	9.95138	0.335124
	HPP12_0617	11.0205	0.376045
	HPP12_0726	8.00483	0.095466
	HPP12_0737	5.57725	0.045324
	HPP12_0804	10.0494	0.221027
	HPP12_0901	1	2
	HPP12_0903	4.97418	0.547488
	HPP12_0907	5.99434	-0.0113153
	HPP12_0910	13.3197	0.147392
	HPP12_0950	7.18732	0.477898
	HPP12_0967	5.44142	0.132755
	HPP12_1048	9.49277	0.314764
	HPP12_1061	7.97363	0.417523
	HPP12_1088	6.81854	0.407658
	HPP12_1197	4.46832	0.678072
	HPP12_1323	0.160964	-2.32193
	HPP12_1353	7.14527	0.587043
	HPP12_1377
	HPPC_01040
	HPPC_01330	2.48864	1.36257
	HPPC_02105	6.83277	0.0379678
	HPPC_03985	6.97359	0.206451
	HPPC_05465	8.83733	0.111942
	HPSH_00720	7.96672	0.149875
	HPSH_01690	4.16993	0
	HPSH_02370	6.78753	-0.0652915
	HPSH_02870	11.0232	0.417939
	HPSH_03300	8.80673	0.417363
	HPSH_04155	10.2216	0.353132
	HPSH_04175	9.52593	0.376624
	HPSH_04200	6.02027	0.155518
	HPSH_04225	0.403678	2.80735
	HPSH_04265	8.65338	0.343159
	HPSH_06990
	HPSH_07300	2.95345	0.736966
	HPSH_07790	7.02019	0.709704
	HPSJM_00960	6.34674	0.476438
	HPSJM_01270	11.2669	0.167062
	HPSJM_01295	8.12905	0.326537
	HPSJM_06895	3.72972	1.45943
	HPSJM_07160	6.07994	0.159871
	HPSJM_07655	5.45204	0.524421
	HPSJM_07875	9.24107	0.465277
	jhp0003	7.69267	0.22293
	jhp0004	3.51809	1.22239
	jhp0005	5.74905	0.546634
	jhp0008	14.2531	0.0637198
	jhp0009	11.738	0.0320988
	jhp0031	6.24743	-0.0759489
	jhp0036	4.55033	0.760812
	jhp0037_1	7.37868	0.42755
	jhp0040	6.29809	0.25634
	jhp0045	2.7047	0.765535
	jhp0046	5.08995	0.463947
	jhp0048_2	11.3433	0.20333
	jhp0067	14.7983	-0.0115955
	jhp0068_2	13.6003	0.0510521
	jhp0076	7.64496	0.0900851
	jhp0092	5.71523	0.383329
	jhp0094	8.09558	0.242331
	jhp0096	9.06191	0.157836
	jhp0107	10.0822	-0.174238
	jhp0113	9.35886	0.23375
	jhp0115	7.51841	0.286739
	jhp0116	8.95752	0.059486
	jhp0122	8.53874	0.0698214
	jhp0130	5.36183	0.227806
	jhp0131	2.66993	2.16993
	jhp0133	9.34512	-0.0576711
	jhp0134	7.16979	0.0400774
	jhp0145	5.83472	0.353016
	jhp0151	6.88168	0.432696
	jhp0158	6.48582	0.456858
	jhp0164	6.95265	0.226885
	jhp0179	9.53993	0.369163
	jhp0204	8.66787	0.288615
	jhp0210	10.9601	0.239434
	jhp0228	12.7835	0.0366269
	jhp0235
	jhp0239	8.815	0.295784
	jhp0244	3.22766	-1.05445
	jhp0248	2.48864	1.36257
	jhp0255	8.17616	0.39776
	jhp0269_2	7.0834	0.329064
	jhp0270	7.33437	0.338919
	jhp0274	9.21445	0.448688
	jhp0277	5.18316	0.277534
	jhp0278_1	4.16993	0.830075
	jhp0283	8.85821	0.479647
	jhp0288	7.3801	0.341293
	jhp0291	9.6488	0.321928
	jhp0294	8.21051	0.240804
	jhp0299
	jhp0302	9.71339	0.140863
	jhp0311	3.45345	0.906891
	jhp0313	9.16805	0.480552
	jhp0314	9.04737	0.584963
	jhp0316	6.10818	0.0627358
	jhp0353	7.7802	0.428299
	jhp0364	4.44094	0.462972
	jhp0365	6.02288	0.43105
	jhp0366	6.68323	0.398827
	jhp0373	12.1707	0.164817
	jhp0381	9.22188	0.177471
	jhp0405	9.96229	0.200858
	jhp0406	7.65736	0.267601
	jhp0407	3.62396	0.752072
	jhp0409	8.31036	0.0545336
	jhp0417	5.16096	0.321928
	jhp0430
	jhp0433	7.81857	0.00958605
	jhp0435	4.30274	-0.109624
	jhp0443	5.71523	0.383329
	jhp0456	7.67051	0.430369
	jhp0459	8.43519	0.204063
	jhp0468	4.76666	0.962525
	jhp0473	8.65999	-0.0106999
	jhp0485	6.98934	0.351126
	jhp0488	8.39641	0.354479
	jhp0497	10.7698	0.313798
	jhp0498	6.92776	0.413327
	jhp0505	10.1846	0.272314
	jhp0524	7.905	0.479322
	jhp0533	3.72766	-0.0544478
	jhp0536	8.17582	0.323601
	jhp0539	9.54633	0.169698
	jhp0540	5.62692	0.834941
	jhp0548	14.3679	-0.030569
	jhp0561	7.81698	0
	jhp0562	7.15225	0.172316
	jhp0563	6.25933	0.178803
	jhp0564	7.95062	0.0874628
	jhp0569	8.52465	0.334192
	jhp0571	9.12075	0.177408
	jhp0577	7.72218	0.0853915
	jhp0585	6.9304	0.195016
	jhp0594	9.5332	0.368948
	jhp0610	8.42426	0.410188
	jhp0617	3.529	1.65711
	jhp0619	2.69616	0.222392
	jhp0620	8.80418	0.288371
	jhp0625	4.22302	0.537657
	jhp0628	8.36561	0.366428
	jhp0633	7.01084	0.0671142
	jhp0634	7.33551	-0.15624
	jhp0635	10.2076	0.105513
	jhp0636	9.99015	0.190655
	jhp0637	9.95649	0.140065
	jhp0640	5.24254	0.530515
	jhp0644	8.06245	0.23988
	jhp0654	5.1496	0.344648
	jhp0665	3.13806	1.63227
	jhp0673	6.41985	0.159996
	jhp0681_2	10.5078	-0.0039635
	jhp0682	4.58684	0.389042
	jhp0689	10.1128	0.0560214
	jhp0692	5.91298	0.370112
	jhp0697	8.7595	0.531284
	jhp0700	8.35249	0.213879
	jhp0710	8.33246	0.0894981
	jhp0735	6.16658	-0.310701
	jhp0743	7.84701	0.356255
	jhp0745	7.48772	0.156663
	jhp0746	2.57994	-0.241008
	jhp0748	2.0222	0.874469
	jhp0751	8.18698	0.136088
	jhp0752	6.94044	0.240517
	jhp0758	5.01136	0.356935
	jhp0762	4.13339	0.652077
	jhp0763	10.2123	-0.0462091
	jhp0766	9.10534	0.433185
	jhp0768_3	10.2079	0.278289
	jhp0773	6.52594	0.133025
	jhp0774	10.543	0.159954
	jhp0775	8.79166	-0.0602227
	jhp0789	8.91276	0.0389132
	jhp0791	8.16755	0.16549
	jhp0800	8.23272	0.155795
	jhp0801	5.45999	1.01159
	jhp0803	7.11871	0.0519011
	jhp0804	10.4116	-0.151389
	jhp0805	8.74467	0.245227
	jhp0812	8.98573	0.184849
	jhp0817	5.08496	0.169925
	jhp0823	6.75413	-0.0935408
	jhp0824	11.5195	0.112015
	jhp0826	9.7755	0.366096
	jhp0836	6.19847	-0.117836
	jhp0837	10.8846	0.213856
	jhp0839	8.56709	0.207132
	jhp0844	9.48921	0.0391433
	jhp0849	13.0763	0.0118597
	jhp0851	8.50767	0.340098
	jhp0853	9.71593	0.263817
	jhp0854	11.6925	0.347221
	jhp0863	5.37932	0.500074
	jhp0869	2.89068	0.862496
	jhp0870	11.3163	0.537733
	jhp0879	8.70549	0.529237
	jhp0890	5.52279	0.0941222
	jhp0904	5.64796	-0.344446
	jhp0922m_1	4.05295	0.389947
	jhp0928_2	9.63018	-0.0309486
	jhp0931	6.58338	0.135352
	jhp0935	7.52027	0.325443
	jhp0949	8.82442	0.265359
	jhp0951	3.26958	1.36923
	jhp0960	5.88067	-0.305503
	jhp0961	4.35712	-0.45568
	jhp0977	7.69581	0.440146
	jhp0981	8.10328	0.246273
	jhp0984	8.60151	0.116964
	jhp0991	9.91337	0.0553512
	jhp1005	3.73888	0.430634
	jhp1010	7.43605	0.472753
	jhp1017	5.40085	-0.0170735
	jhp1018	4.06464	0.129283
	jhp1024	10.9083	0.310178
	jhp1026	10.5756	0.265278
	jhp1029	9.4457	0.126161
	jhp1031	6.71699	0.355659
	jhp1032	6.96751	0.967395
	jhp1035	8.09658	0.0395284
	jhp1036	8.74587	-0.214874
	jhp1037	10.6594	0.0472765
	jhp1046	10.6431	0.241046
	jhp1047	8.13846	-0.29388
	jhp1050	5.65814	0.4975
	jhp1058	7.24539	0.171046
	jhp1060	10.7334	0.102518
	jhp1061	9.55987	0.148074
	jhp1064	8.55703	0.195204
	jhp1065	8.10152	0.512062
	jhp1069	6.93706	0.311397
	jhp1085	7.77099	0.463656
	jhp1089	5.66448	0.0995357
	jhp1090	6.55573	0.653824
	jhp1091	9.38202	0.37946
	jhp1092	5.1785	0.495527
	jhp1097	2.5222	-0.125531
	jhp1112	10.3757	0.213177
	jhp1114	8.77927	0.267231
	jhp1115	9.40474	0.231753
	jhp1119	9.27176	0.173776
	jhp1120	9.73153	0.148425
	jhp1122	8.29068	0.292053
	jhp1125	8.57636	0.258549
	jhp1127	7.04028	0.652077
	jhp1135	10.754	0.251138
	jhp1138	5.55817	0.472488
	jhp1146	5.2338	0.702319
	jhp1150	9.11212	0.577512
	jhp1162	10.1342	0.313891
	jhp1163	9.11874	0.459985
	jhp1165	7.54418	0.346989
	jhp1177	9.36693	0.261838
	jhp1178	8.72967	0.369421
	jhp1180	6.30306	-0.0913403
	jhp1183	8.64577	-0.0954345
	jhp1184	9.61697	-0.0211287
	jhp1192	9.6876	0.180956
	jhp1202	4.12692	-0.165059
	jhp1210	5.16742	0.380272
	jhp1215	8.99501	0.158262
	jhp1218	6.02228	-0.254929
	jhp1225	7.85088	0.0999669
	jhp1227	9.49212	0.193181
	jhp1230	7.53168	0.25307
	jhp1233	9.50466	0.231126
	jhp1235	7.3634	0.366985
	jhp1237	8.15803	0.18927
	jhp1238	9.59334	0.208992
	jhp1240	7.34814	0.366475
	jhp1243	8.58736	0.0693827
	jhp1245	10.9883	-0.0120728
	jhp1249	6.12703	0.51334
	jhp1251	5.33156	0.446064
	jhp1254	8.9802	0.4876
	jhp1255	3.85712	0.0995357
	jhp1256	6.12958	0.2367
	jhp1259	9.1694	0.252742
	jhp1262	6.26666	0.0374747
	jhp1263	8.59895	-0.0204641
	jhp1274	5.67905	0.0703893
	jhp1287	9.5022	0.265214
	jhp1288	10.1485	0
	jhp1289	9.536	0.313237
	jhp1295	4.85712	-0.0995357
	jhp1311	5.1496	0.684498
	jhp1312	4.08182	0.255257
	jhp1314	4.51499	0.314873
	jhp1315	6.99541	0.428094
	jhp1323	9.0339	0.101815
	jhp1325	5.40468	0.390459
	jhp1339	8.02027	0.155518
	jhp1350	9.27004	0.172817
	jhp1351	10.9106	0.375554
	jhp1353	11.2437	0.0490811
	jhp1355	7.20945	0.00974798
	jhp1357	8.78444	0.174938
	jhp1367	4.04373	0.0874628
	jhp1368	3.95345	0.0931094
	jhp1370	4.52322	0.0627358
	jhp1371	6.55842	0.837729
	jhp1372	6.86877	0.135738
	jhp1385	5.04041	-0.415038
	jhp1396	6.63057	0.442358
	jhp1397	4.13748	1.49033
	jhp1400	9.61541	0.257158
	jhp1403	5.76533	0.330825
	jhp1404	2.1427	1.11548
	jhp1411	4.40368	0.807355
	jhp1422	4.79225	1.16559
	jhp1425	5.61786	0.220126
	jhp1438	5.7581	0.19977
	jhp1439	6.25736	0.404149
	jhp1440	8.73804	-0.0236513
	jhp1445	9.91887	0.253783
	jhp1449	9.96144	0.33568
	jhp1450	8.12774	0.278102
	jhp1457	7.28485	0.373643
	jhp1465	9.48443	0.363585
	jhp1480	7.47319	0.0771244
	jhp1483	3.58371	0.120294
	jhp1488	5.52781	-0.203092
	jhp1492	8.66532	-0.0142139
	jhp1494	11.8282	0.0448337

## Sheet: Figure 2b
Figure 2b
		Δhpnc4160-hpnc4170 / WT iTRAQ fold change (LOG2)	PVal 118:117	PVal 118:117 under -2
	CagA	0.683113		-16
	HofC	1.10796		-14.8875
	HP0410	1.41538		-14.5034
	GroL	0.256165		-10.0188
	HELPY_1262	0.62686		-9.99534
	HopE	1.16729		-7.71355
	HP1409	0.173511		-3.62716
	CeuE	0.173767		-3.24775
	NrdA	-0.124692		-2.87001
	HorB	0.858379		-2.6608
	DnaK	0.11929		-2.65794
	GroES	0.329181		-2.65284
	Rpl9	0.229957		-2.63725
	HP0305	0.267476		-2.515
	HopQ	0.151989		-2.4589
	Omp14	1.15575		-2.41949
	FlaB	-0.16942		-2.40035
	HP1205	0.154842		-2.33143
	RpoB	-0.0584429		-2.28223
	HPG27_1379	0.194465		-2.13852
	HP1227	0.364236		-2.0521
	HP0802	-0.212066	-2.00086
	HP0906	-0.467135	-1.94225
	HELPY_0581	0.285816	-1.82741
	HPB8_666	0.288654	-1.75826
	HP0045	-0.172994	-1.75289
	HP0578	-0.390812	-1.7142
	jhp0697	0.168385	-1.68921
	HP1048	-0.0969617	-1.67385
	HP0176	0.120485	-1.64221
	jhp0689	-0.314553	-1.626
	jhp0991	0.163756	-1.55222
	HP0632	0.0896337	-1.54596
	HP0150	-0.267948	-1.5361
	HP0252	-0.127999	-1.47396
	HP1161	0.177089	-1.4665
	HPSH_01690	0.308594	-1.45642
	HPSJM_07875	-0.287712	-1.448
	HP0360	0.135535	-1.43471
	jhp0644	-0.134319	-1.43065
	HELPY_0456	0.425674	-1.3984
	jhp1046	0.101247	-1.37067
	HP1104	0.0994972	-1.3617
	HP0701	-0.075672	-1.34544
	HP0466	-0.139554	-1.33176
	HP1402	0.134352	-1.3286
	jhp1494	0.102994	-1.32425
	jhp0405	0.0889557	-1.28077
	HP0296	-0.163106	-1.27416
	HP0646	-0.203402	-1.27113
	HP1563	0.118891	-1.26187
	jhp1115	0.107286	-1.25037
	HPSJM_01270	-0.140031	-1.24837
	jhp0743	-0.122963	-1.24236
	jhp0497	-0.107492	-1.22989
	pAL226p12	0.265077	-1.2224
	HP1514	-0.106249	-1.21199
	jhp0133	-0.101134	-1.19229
	HP0210	-0.070512	-1.16799
	HP1541	-0.117787	-1.1456
	HPP12_0910	0.114634	-1.14384
	HP0310	0.141171	-1.14104
	HP0137	0.182565	-1.1227
	HPSJM_07160	0.256044	-1.11961
	HPPC_00115	0.178874	-1.11054
	jhp1024	0.10017	-1.1063
	HP0858	-0.128629	-1.10193
	jhp1323	-0.0837527	-1.08354
	HP0746	-0.0949572	-1.0803
	HP0106	0.125519	-1.07696
	HP0105	0.138814	-1.07477
	HP1135	-0.126266	-1.07339
	HP0089	-0.177719	-1.06633
	HP0280	-0.215077	-1.06434
	jhp0210	0.0751903	-1.06263
	HP0320	-0.200747	-1.05014
	HP0264	-0.0588937	-1.04693
	jhp0314	-0.0988145	-1.04054
	HP1138	-0.102837	-1.03423
	HP0566	0.187261	-1.02826
	HP1332	-0.133844	-1.02392
	HP0926	0.181929	-1.02241
	HP0589	0.0854247	-1.01608
	HP1303	-0.122334	-1.00183
	HPSH_03300	-0.153286	-0.995651
	jhp0113	-0.0694519	-0.989049
	HP0777	-0.120451	-0.982491
	HELPY_1496	-0.159718	-0.981809
	HP0048	0.275007	-0.97815
	HELPY_0376	0.273456	-0.968761
	HPG27_1018	-0.140985	-0.965952
	jhp0824	0.131063	-0.964242
	HP1483	-0.131471	-0.954102
	HP0422	-0.133527	-0.953202
	HP1285	0.10916	-0.951146
	HELPY_1591	0.287709	-0.944631
	HP0212	0.110363	-0.943073
	HP0561	-0.09866	-0.931365
	HP0503	-0.306324	-0.931195
	jhp1036	0.156914	-0.923854
	HP1155	-0.197931	-0.918659
	HPP12_0960	0.219463	-0.914301
	jhp1445	-0.0825301	-0.905074
	jhp0291	0.10541	-0.902973
	HP1380	-0.42372	-0.885709
	jhp0789	-0.0709665	-0.885545
	HELPY_0647	0.0990932	-0.884012
	HPAG1_0325	-0.0863542	-0.881545
	HP1027	0.107018	-0.876547
	HP0768	0.244156	-0.875917
	HP1134	-0.0653703	-0.874411
	HP0415_2	0.208892	-0.867262
	HELPY_0869	-0.0988145	-0.866859
	jhp1017	0.161307	-0.85458
	jhp0839	0.118626	-0.848452
	HP0757	0.111699	-0.840493
	HP0129	0.0943712	-0.838047
	HP0012	0.194339	-0.837082
	HP1555	-0.0557412	-0.836099
	jhp1112	0.0936954	-0.833612
	HP1481	-0.150561	-0.830504
	jhp0774	0.128821	-0.828183
	HP0721	0.152897	-0.825144
	HP0267	0.088413	-0.825189
	HP1496	-0.0868138	-0.822742
	HP1571	0.199374	-0.819559
	HP0278	-0.0771932	-0.819472
	HP0166	0.0980152	-0.815721
	HP0380	0.0739573	-0.813755
	HP1556	0.249142	-0.813146
	jhp0096	0.101381	-0.808849
	HP1179	0.0779266	-0.801367
	HP0751	-0.169582	-0.801466
	HP0196	0.129876	-0.798935
	HPP12_1197	-0.152965	-0.798453
	jhp1440	-0.0676364	-0.796946
	HP0221_2	0.0713508	-0.796759
	jhp1450	-0.171368	-0.792796
	#N/A	0.721766	-0.792729
	jhp0003	-0.08804	-0.788943
	HP1117	0.0749164	-0.780787
	HP1139	-0.113879	-0.778362
	HP0389	0.078883	-0.777243
	jhp0373	-0.258253	-0.776323
	jhp0763	0.1038	-0.77535
	HP1112	-0.180005	-0.766397
	HP0162	-0.100979	-0.764751
	HP0653	-0.112319	-0.76338
	HP0222	0.518031	-0.762221
	#N/A	1.0397	-0.757157
	jhp1227	-0.0895743	-0.755972
	jhp0773	0.397474	-0.754904
	HP0351	-0.0931094	-0.753869
	jhp0863	-0.155052	-0.74375
	HP0013	-0.09866	-0.739735
	HP0111	0.28155	-0.737853
	HP0659	0.113034	-0.734692
	jhp0498	-0.152163	-0.728106
	HP0645	-0.186229	-0.7195
	jhp0646	0.265677	-0.712201
	HP1491	-0.300448	-0.711744
	#N/A	-0.445755	-0.705423
	jhp0048_2	0.0404015	-0.700625
	HP1362	-0.0723311	-0.699552
	HP0318	0.0760117	-0.697986
	HP0192	0.0586628	-0.695291
	HP0354	-0.10656	-0.69121
	HP1236	-0.102063	-0.691033
	HP0631	0.0798389	-0.686252
	HP0269	-0.0767367	-0.686275
	HP1406	0.265677	-0.684662
	jhp0239	0.0738202	-0.681783
	HP0875	0.052555	-0.681473
	HP0420	-0.256873	-0.680168
	jhp0179	-0.134952	-0.669856
	HP1445	-0.122805	-0.667363
	HP0240	-0.0762803	-0.664773
	HP0652	-0.102527	-0.664486
	HELPY_0813	0.0844725	-0.662285
	HP0924	0.216982	-0.660115
	HP0353	-0.135744	-0.657256
	HELPY_1325	0.158466	-0.653506
	HP1034	-0.103922	-0.652181
	jhp0837	0.113167	-0.649748
	HP0068	0.0809305	-0.64965
	HP1275	-0.0605477	-0.648365
	HP1238	0.125519	-0.648121
	HP1379	-0.0683926	-0.647471
	jhp0269_2	0.0943712	-0.645239
	HP0367	-0.126108	-0.641317
	jhp1315	-0.553426	-0.640192
	HP1069	-0.0741525	-0.639975
	jhp1254	0.0621217	-0.638541
	HP0795	-0.046325	-0.638383
	HP0395	0.135404	-0.636359
	HP0586	0.111298	-0.628778
	gene_272	-0.146883	-0.628704
	HP1082	-0.100051	-0.626664
	HP0753	-0.183605	-0.62383
	HPP12_1048	-0.140031	-0.616903
	HP1248	-0.132736	-0.613929
	#N/A	0.581881	-0.611866
	HPAG1_0314	-0.126581	-0.608744
	jhp1368	0.194339	-0.606784
	HP0779	0.0402612	-0.606476
	HP0409_2	-0.0557412	-0.606484
	HP0605	-0.135111	-0.606462
	HPG27_556	0.0875986	-0.604193
	jhp0870	-0.115441	-0.604138
	HP1278	0.0912598	-0.60094
	HP0794	0.103128	-0.599376
	#N/A	-0.412539	-0.598195
	jhp0459	-0.0921864	-0.594657
	jhp1037	0.0751903	-0.59343
	jhp0040	0.140386	-0.592777
	HP1272	-0.133052	-0.59078
	HP0088	0.0489337	-0.589517
	HELPY_1019	-0.1181	-0.585605
	#N/A	-0.490051	-0.581282
	HP1512	0.0422241	-0.579702
	jhp0122	0.0628125	-0.578696
	HP0085	0.355016	-0.574765
	HP0925	-0.170394	-0.574647
	#N/A	0.959919	-0.573867
	HP0147	-0.0932633	-0.571335
	jhp1351	0.105142	-0.567826
	HP1002	0.101112	-0.564449
	HP0214	0.388796	-0.564125
	HP1131	-0.135428	-0.563026
	HELPY_0077	0.135798	-0.561863
	HPB8_710	-0.125478	-0.559569
	HP0584	0.310689	-0.558981
	HP0175	0.0371713	-0.558888
	HP0748	-0.166341	-0.557472
	HP0055	0.212383	-0.557251
	HP0487	0.307079	-0.55617
	#N/A	0.409255	-0.55509
	HP0213	-0.0518477	-0.553788
	HP0181	-0.165855	-0.552452
	jhp1047	-0.17674	-0.552344
	HELPY_0734	-0.21558	-0.551621
	jhp1233	-0.0539429	-0.549268
	HELPY_1348	-0.144489	-0.547007
	HPAG1_0327	-0.300804	-0.546523
	HP0695	0.778293	-0.544946
	jhp1367	-0.117318	-0.541408
	HP0407	0.183201	-0.541127
	jhp0673	0.161694	-0.54103
	HP1099	0.0792928	-0.541067
	HP1228	0.125783	-0.539581
	HP1369m	-0.241612	-0.539173
	HP1222_1	-0.0596453	-0.538273
	HP0552	0.148999	-0.536915
	HP0575	-0.147362	-0.536546
	gene_28	0.063641	-0.535847
	jhp0563	-0.080393	-0.535475
	HELPY_1583	-0.183933	-0.532799
	HPG27_481	-0.0596453	-0.530755
	HP1403_1	0.0612923	-0.524654
	HELPY_1425	0.0607392	-0.523994
	HP0167	-0.175273	-0.523457
	HP1053	-0.108114	-0.523035
	#N/A	0.186881	-0.522106
	jhp1225	-0.0811558	-0.521057
	HELPY_1466	0.134878	-0.520324
	HELPY_1491	0.0786098	-0.51895
	jhp1457	-0.0906493	-0.518842
	HP0250	0.114634	-0.515718
	HP0152	0.161565	-0.510891
	HP1172	0.0712135	-0.505159
	gene_726	0.462471	-0.504961
	HPG27_1392	-0.0714212	-0.504989
	HP1363_2	-0.122491	-0.504436
	HP0036	-0.261535	-0.50311
	HP1261	0.0946415	-0.502357
	HP1482	-0.094033	-0.501726
	HP1466	0.1149	-0.49785
	HP1143	0.113167	-0.49749
	HP0943	-0.103302	-0.49555
	HP0207	0.0556122	-0.494771
	HP0806	-0.266038	-0.494538
	jhp0076	-0.0837527	-0.491438
	jhp0366	0.0821576	-0.490737
	HP1021	0.0633649	-0.490635
	HP0266	0.090176	-0.485723
	jhp1350	-0.0714212	-0.482892
	HP0860	-0.258425	-0.482991
	HP0781	0.199876	-0.479082
	HP1203	-0.0674852	-0.47815
	#N/A	1.02112	-0.47295
	#N/A	0.247077	-0.471749
	HP1533	-0.0835998	-0.470847
	HP0643	0.0579701	-0.469539
	HP0723	0.0701145	-0.467156
	HELPY_0803	-0.268469	-0.466222
	HP1044	-0.0813085	-0.465645
	HELPY_0792	-0.128156	-0.465371
	jhp0610	0.0607392	-0.46441
	jhp0164	0.15069	-0.464137
	HP1489	-0.0551416	-0.462206
	HPB8_468	-0.116066	-0.461674
	HP0417_1	-0.0460271	-0.459855
	HP0144	0.121413	-0.459521
	HP0883	-0.158429	-0.455434
	HP1038	0.127501	-0.454161
	jhp1288	-0.046921	-0.451907
	jhp1287	-0.0619024	-0.451358
	HP0570	0.0415234	-0.449848
	HELPY_0189	-0.0539429	-0.449434
	HP0248	-0.0635599	-0.448355
	jhp0735	-0.0951113	-0.447169
	HP1547	-0.0340126	-0.444152
	HP0001	-0.111072	-0.44326
	HP1151	-0.0868138	-0.443098
	jhp1061	-0.0587434	-0.44215
	HP0630	-0.0585932	-0.440291
	HP0742	-0.0832941	-0.436511
	jhp0068_2	0.0528332	-0.433884
	HPSJM_01295	0.13711	-0.43382
	#N/A	0.314407	-0.43319
	HP1468	0.0529723	-0.431192
	HPAG1_1393	0.613343	-0.429635
	HP0559	0.1121	-0.429
	HP1068	-0.0961904	-0.425733
	HP0332	-0.157785	-0.423443
	HP0140	0.226509	-0.42329
	HP0329	-0.27631	-0.423219
	HP0334	-0.161976	-0.422652
	jhp1065	-0.074912	-0.421916
	HELPY_1501	0.236584	-0.421852
	HP1293	-0.0606982	-0.420454
	jhp0844	-0.0981966	-0.419739
	HP0865	-0.0866606	-0.41958
	jhp0204	0.0714881	-0.41862
	HP1062	-0.0741525	-0.417069
	HP0585	0.109962	-0.41661
	HP1255	-0.113099	-0.416377
	HP0839	-0.164076	-0.41545
	HP0813	-0.0732415	-0.414977
	HP0976	0.100574	-0.412851
	HP0480	-0.0485614	-0.412658
	HP1414	-0.0671829	-0.412136
	HP1045	0.0404015	-0.410283
	HPP12_0534	-0.0897278	-0.409165
	jhp1222	-0.064314	-0.408659
	HP1046	-0.105939	-0.407138
	HP0216	0.159887	-0.405681
	HP1153	0.0380147	-0.404393
	jhp1162	0.0443242	-0.402919
	jhp0524	0.0918014	-0.402656
	HP0393_1	0.0729976	-0.401685
	jhp0804	-0.0834469	-0.400442
	HP1461	-0.112319	-0.400336
	jhp0628	0.0661236	-0.39984
	jhp0768_3	0.0375931	-0.399834
	jhp0313	-0.0591943	-0.399695
	HP0416	-0.0587434	-0.398809
	jhp1339	-0.0584429	-0.397886
	jhp1035	0.0813396	-0.39761
	HP1308	-0.0700575	-0.39662
	HP0163	-0.0781067	-0.395599
	HP0121	-0.0310614	-0.395427
	HP0957	-0.126738	-0.39543
	HP1350	0.0429245	-0.393808
	HP0220	0.0485152	-0.391766
	HP0517	-0.134794	-0.390613
	jhp1119	0.0684644	-0.390425
	HP0565	0.199123	-0.388604
	jhp0433	0.126312	-0.387642
	HP0597	0.0963968	-0.386845
	gene_1557	0.153287	-0.386427
	HP0473	0.101919	-0.386296
	#N/A	0.177471	-0.385137
	HP1111	0.0486547	-0.384055
	jhp1385	-0.102992	-0.378397
	jhp0406	0.213378	-0.378195
	HP1159	-0.228537	-0.37326
	HP0090	-0.0539429	-0.372269
	HP1126	-0.080393	-0.371522
	#N/A	0.180021	-0.371057
	#N/A	-0.246395	-0.370743
	HP1011	0.107018	-0.369928
	jhp0745	-0.0975791	-0.368762
	HP0366	-0.0955737	-0.367895
	HPB8_818	-0.064314	-0.36719
	HP1101	-0.0488599	-0.366213
	HP0544	-0.0417141	-0.366104
	HP1273	-0.122177	-0.36598
	jhp1439	-0.0727862	-0.365488
	HPG27_555	0.0893625	-0.365467
	HELPY_0012	0.0600474	-0.363251
	HP1089_1	0.117695	-0.362519
	HP1221	-0.436354	-0.362428
	HP0569	-0.0491584	-0.360192
	HP1429_1	-0.0855886	-0.359176
	HP0027	0.0347792	-0.359036
	gene_586	0.0892269	-0.358921
	jhp1322	0.0961269	-0.358803
	#N/A	0.287354	-0.358454
	HP1054	-0.115441	-0.357261
	HP0201	-0.0434972	-0.35385
	HP0044	-0.0522964	-0.353374
	HP0961	-0.0686952	-0.350803
	HPB8_711	-0.0475173	-0.349792
	jhp1031	-0.0767367	-0.349586
	HPG27_485	-0.103302	-0.349562
	HP1540	-0.0584429	-0.347942
	HP0281	0.140255	-0.347797
	HP0554	-0.0451337	-0.347704
	HP0841	0.093425	-0.346932
	HP0132	0.0717627	-0.346729
	HP0295	-0.146723	-0.346148
	HP1013	0.0699771	-0.345584
	HP0734	0.0714881	-0.344963
	HP0477	0.135666	-0.34455
	HP0230	0.0594937	-0.344078
	HP1020_1	0.145351	-0.343637
	HP0821	0.192573	-0.343054
	jhp0094	0.0852887	-0.342452
	HPP12_0514	0.0691522	-0.341995
	#N/A	1.19402	-0.340859
	HP0655	-0.0534937	-0.340145
	HP0854	0.107956	-0.338103
	HP1498	0.134352	-0.337907
	HP1047	-0.263612	-0.336638
	HP0202	-0.0545421	-0.335626
	HP0291	-0.0715728	-0.335076
	#N/A	0.0939658	-0.334
	HELPY_1302	0.263756	-0.331711
	jhp0801	-0.0774977	-0.330861
	HP0656	0.0480966	-0.330541
	HP1495	-0.070815	-0.329551
	HP0158	-0.11076	-0.328682
	HP0741	0.118891	-0.328205
	HP1345	0.0354831	-0.328157
	#N/A	-0.199587	-0.327475
	HP0421	-0.0573917	-0.326093
	HELPY_1538	-0.20307	-0.325796
	HP1480	-0.0481139	-0.321276
	HP1300	-0.0826828	-0.321277
	#N/A	0.1141	-0.320507
	HP0493	-0.437916	-0.320453
	HP1182	-0.0822246	-0.320221
	HP1583	-0.0883468	-0.319942
	HP0798	-0.188036	-0.317373
	#N/A	0.11703	-0.31703
	HP0993	-0.228199	-0.315391
	HP0194	0.047678	-0.31497
	HP0530	0.0850167	-0.314489
	jhp1238	-0.0619024	-0.314377
	jhp1064	-0.0564912	-0.313599
	HP0386	0.15017	-0.312405
	HP0658	-0.0335695	-0.311507
	HP1042	-0.094341	-0.311341
	HP0226	0.147958	-0.31112
	HP1567	-0.152644	-0.309844
	HPSH_02370	-0.0977334	-0.309588
	HP0929	0.118094	-0.308937
	HP0026	0.0475384	-0.305986
	HP1397	-0.107492	-0.305275
	jhp0710	0.03492	-0.304831
	HP0872	-0.146084	-0.304455
	HP0941	-0.183605	-0.303703
	jhp0692	0.119688	-0.30208
	HELPY_0274	-0.0552915	-0.30208
	HP0607	0.0499095	-0.301337
	HP0975	0.147176	-0.300983
	HP1279_1	0.105276	-0.299921
	jhp1114	0.0423642	-0.299806
	HP0495	0.16337	-0.299438
	HP1178	-0.0566412	-0.299057
	HP1321	0.141433	-0.298664
	HP0394	-0.145925	-0.298573
	HP0033	-0.0415656	-0.298041
	HP0825	-0.0359341	-0.29649
	HP0019_1	-0.040675	-0.294684
	HP0259	0.0909889	-0.293291
	jhp0381	0.057277	-0.293206
	HP1154	-0.0874268	-0.293054
	#N/A	-0.172344	-0.292467
	#N/A	0.312549	-0.292129
	HP1166	0.0391384	-0.291688
	HP1450	-0.0566412	-0.29035
	HP1576	0.0668125	-0.290272
	HP1224	-0.124377	-0.288464
	HP0711_2	0.137766	-0.288329
	HP1206	0.0517201	-0.288065
	jhp0288	0.0691522	-0.287783
	HP0787	-0.136854	-0.286981
	HPG27_8	-0.0667295	-0.286378
	jhp1371	-0.0430512	-0.285775
	jhp1274	0.143393	-0.285617
	HP1296	-0.0500543	-0.284146
	HP0654	0.0440443	-0.283495
	HP1195	-0.0241497	-0.282125
	HP0960	-0.0449848	-0.281553
	HP0479	0.269153	-0.280042
	HELPY_0279	0.0947766	-0.28003
	HELPY_0611	-0.100515	-0.279937
	jhp0067	0.027154	-0.278871
	HP1543	0.16337	-0.278786
	#N/A	0.133432	-0.278151
	HP0325	0.219711	-0.278004
	HP1191	0.106616	-0.277543
	jhp1259	0.0790196	-0.277438
	#N/A	0.285343	-0.276618
	HELPY_1426	-0.11857	-0.276561
	HP0859	-0.0442408	-0.276119
	jhp1165	-0.0540927	-0.275958
	HP0520	0.221197	-0.274966
	HP1423	0.0756011	-0.272711
	HPP12_0361	-0.0634092	-0.272334
	HP0657	0.0285692	-0.271583
	HP1041	0.0839282	-0.269708
	HP1193	0.0465609	-0.269479
	HP0488	0.120219	-0.268506
	HP0792	0.065848	-0.267946
	HP0374	0.108625	-0.267269
	#N/A	0.125783	-0.265355
	HP0084	-0.0445384	-0.265053
	HP0648	0.0850167	-0.264755
	HP0120	0.0480966	-0.264461
	HP1485	-0.129734	-0.264489
	HP1268	0.0368901	-0.263783
	#N/A	0.539233	-0.261957
	HP1063	-0.0852824	-0.258975
	HP1577	0.134089	-0.258088
	HP1218	-0.053344	-0.257669
	gene_1331	0.038998	-0.257329
	HP0302	0.0784732	-0.256179
	HPP12_0726	-0.0381545	-0.255978
	jhp1370	-0.0889604	-0.255921
	HP1301	-0.0493076	-0.25546
	jhp1029	0.0560285	-0.254491
	HP0672	0.0575543	-0.253895
	HP0149	0.158208	-0.252843
	HP0183	-0.042754	-0.252704
	HP1247	0.0731347	-0.252502
	HP0171	-0.0723311	-0.250834
	HP0614	0.0494914	-0.249055
	HP0096	-0.0531943	-0.248699
	HP0930	-0.062053	-0.24817
	HP1230	0.0681893	-0.247886
	HP0244	0.0532504	-0.247253
	HP0116_1	0.0270125	-0.2447
	jhp0637	0.0461418	-0.244593
	HP0049	-0.0470701	-0.24367
	HP1292	-0.0451337	-0.242981
	#N/A	-0.388922	-0.242923
	HP1443	-0.0688465	-0.242021
	HP0103	-0.0232698	-0.241474
	HP0778	-0.0548418	-0.241137
	jhp0145	-0.0730897	-0.241158
	jhp0294	-0.0776499	-0.239862
	HPP12_0804	0.0332292	-0.239537
	jhp0417	0.105946	-0.239436
	#N/A	0.289362	-0.239005
	HELPY_1041	-0.09866	-0.23885
	HP0686	-0.630394	-0.238677
	jhp0890	0.1595	-0.23857
	jhp1091	0.0254541	-0.237339
	HP0425	0.110898	-0.23553
	HP0352	-0.0579923	-0.235452
	HP1377	-0.0515487	-0.23476
	HPAG1_1315	-0.347582	-0.234173
	HP0617	-0.021365	-0.234002
	HP0494	0.0773797	-0.233965
	HP0516	-0.0242965	-0.233437
	HP0112	-0.0937251	-0.233277
	jhp1122	-0.0619024	-0.232913
	jhp0443	0.0475384	-0.23207
	HP0553	0.0651587	-0.231677
	HP0197	-0.0260582	-0.231488
	HP0124	-0.0505024	-0.23141
	HP0355	-0.0502036	-0.23133
	HP1200	-0.0341603	-0.230208
	HP0572	0.0576929	-0.228897
	jhp0775	0.0360461	-0.228717
	HP1079	0.0359054	-0.227339
	jhp1353	-0.0359341	-0.227192
	HP0277	-0.106405	-0.226795
	gene_96	-0.0494569	-0.226248
	#N/A	-0.189022	-0.226235
	#N/A	0.129481	-0.225385
	HP1035	0.0461418	-0.225422
	HP1157	0.0313952	-0.222904
	HP0602	-0.0689978	-0.221115
	HP0470	0.0206266	-0.220403
	HP0279	0.098689	-0.219831
	HP0286	0.0455828	-0.219588
	HP0223	-0.0683926	-0.219478
	HPP12_0967	0.13014	-0.219353
	#N/A	0.155231	-0.218
	HP1232	0.0504669	-0.21762
	jhp0540	0.066537	-0.217139
	jhp1069	-0.0396366	-0.216627
	jhp1245	0.0237521	-0.216061
	HELPY_0262	-0.123434	-0.215916
	HP0402_2	-0.0201941	-0.215583
	HP1287	-0.248793	-0.213824
	#N/A	0.543397	-0.213473
	HP0549	-0.0729379	-0.213459
	HP1508	0.045443	-0.213134
	HP1570	-0.0613002	-0.213004
	HP0485	0.0285692	-0.211727
	HP0793	0.0648829	-0.211558
	jhp0270	-0.0387471	-0.2103
	HP1073	-0.0721794	-0.209483
	HP0940	-0.0426054	-0.208788
	HPSH_04200	-0.0519973	-0.208425
	HP1026	0.0635029	-0.208301
	HP1338	0.170181	-0.206749
	HP1246	-0.0527453	-0.205871
	HP0392_1	-0.0241497	-0.205357
	HP0927	-0.0759761	-0.204912
	HP0715	0.0817487	-0.204798
	HP1393	-0.155534	-0.20433
	HELPY_1423	0.219339	-0.2042
	jhp1237	-0.0518477	-0.202845
	jhp0758	-0.0978878	-0.202822
	HP0349	0.0294176	-0.202709
	jhp0228	-0.0323887	-0.202436
	jhp0800	-0.046474	-0.201931
	HP1253	0.066537	-0.201839
	HP1565	-0.131471	-0.201138
	HP1488	-0.023563	-0.200968
	HP0525	-0.0356383	-0.200958
	HP1207	0.0714881	-0.200829
	HP1280	-0.0696033	-0.20058
	HP0200	-0.0531943	-0.198972
	HP0633	-0.0494569	-0.198078
	HELPY_1497	-0.105318	-0.197511
	#N/A	0.525768	-0.197265
	HELPY_1076	-0.0811558	-0.197098
	HP0510	0.0315363	-0.196434
	HP0921	0.145482	-0.1962
	HP1088	0.030548	-0.195794
	HP0515	0.0561673	-0.193117
	HP1355	-0.0566412	-0.192508
	HP0391	0.0655723	-0.192171
	HP0087	0.0246034	-0.190812
	HP1574	0.0467006	-0.189798
	HP0661	0.0890913	-0.189563
	HP0377	-0.0365259	-0.189269
	#N/A	-0.388356	-0.189136
	HP1311	-0.0837527	-0.18879
	HP1319	-0.0301772	-0.188662
	jhp0791	-0.0316512	-0.18825
	jhp1085	0.0464212	-0.187777
	HP0785	0.067914	-0.185846
	jhp0505	0.0287106	-0.185819
	HP0974	-0.0279691	-0.185581
	HP0315	-0.0545421	-0.184596
	HP0082	-0.0237097	-0.184296
	HP0401	-0.0658232	-0.182827
	HP1037	0.0190614	-0.182256
	jhp0700	0.0275787	-0.181962
	HP1501	0.0467006	-0.180276
	HP0364	0.0382957	-0.179868
	HP0067	0.0311128	-0.178958
	HPG27_865	-0.075672	-0.178448
	HP0107	0.0455828	-0.177605
	HP1494	-0.0366739	-0.177114
	jhp1311	0.0869196	-0.17626
	HP0114	-0.0576919	-0.174096
	HP0582	0.0553345	-0.174028
	HP1486	-0.0622037	-0.173461
	HP0235	0.0291348	-0.173195
	HP0830	-0.0394883	-0.171661
	HP0501	-0.0266459	-0.171613
	HP1029	-0.0312088	-0.171582
	HP0290	-0.0335695	-0.169552
	HMU08290	0.0797024	-0.169044
	HP0179	0.154065	-0.168889
	HP1582	0.0265876	-0.168728
	HP0850	0.0805212	-0.168576
	HP0405	0.0813396	-0.167942
	HP0069	-0.0381545	-0.167846
	HP1316	0.026446	-0.166929
	HP0822	0.0361868	-0.164687
	jhp0277	-0.0400815	-0.164544
	HELPY_0934	-0.037414	-0.163138
	HPP12_1061	-0.0223904	-0.162967
	HP0846	0.031254	-0.162544
	jhp1263	0.0413832	-0.162237
	gene_590	0.198117	-0.161023
	jhp0620	-0.0250302	-0.160025
	#N/A	0.0590783	-0.15934
	HP0206	-0.059946	-0.159331
	HP1539	-0.0493076	-0.1592
	HP0831	0.0926134	-0.158283
	HPSH_04155	-0.0481139	-0.157529
	HP0029	0.127897	-0.156874
	HP1284	0.042084	-0.156865
	#N/A	0.186754	-0.156644
	HP0419	-0.0457292	-0.156427
	HP0621	-0.0325362	-0.156395
	HP1505_2	0.0586628	-0.156146
	HP0178	0.0621217	-0.156091
	jhp0634	0.0465609	-0.156055
	jhp1218	0.0427844	-0.155729
	HP0232	0.0291348	-0.155395
	HP0703	-0.0332742	-0.155249
	HP0382	-0.0310614	-0.155064
	HP0204	0.0356239	-0.154403
	HP1442	0.0859685	-0.154113
	HPB8_85	-0.0250302	-0.153879
	HP1274	0.027154	-0.15349
	HP1346	-0.0253239	-0.152183
	jhp0879	-0.037414	-0.151734
	jhp0473	0.0344975	-0.151005
	HPG27_290	0.042084	-0.150722
	HP0075	-0.0256175	-0.150479
	HP1398	-0.0269398	-0.150385
	HP0699	-0.0433485	-0.149713
	HP0231	0.0214797	-0.14933
	HP0076	0.0709388	-0.148275
	HP1220	0.0582472	-0.147881
	HP0237	0.0394192	-0.14766
	HP0888	-0.0613002	-0.14721
	HP0590	0.0278618	-0.147024
	HP0239	-0.0229766	-0.147051
	#N/A	0.09815	-0.146482
	HP0953	-0.0297353	-0.146212
	HP0571	0.0550568	-0.1457
	jhp0654	-0.0935711	-0.145269
	HP0361	-0.103457	-0.144294
	HP1171	0.0432045	-0.142818
	#N/A	0.234256	-0.142446
	HP1040	-0.0646157	-0.141636
	jhp1240	0.0301242	-0.14047
	HP0512	-0.0256175	-0.139914
	HELPY_0915	0.137241	-0.139864
	HP0774	-0.0304719	-0.139855
	HP0886	0.0187766	-0.138079
	HP0983	0.0270125	-0.137478
	jhp1184	-0.0234164	-0.137326
	HP1523	0.0506062	-0.136777
	jhp1372	-0.0222438	-0.136743
	jhp0031	-0.0545421	-0.1362
	HP1392	0.0896337	-0.136024
	gene_456	0.0514417	-0.135766
	HP0969	0.0959919	-0.134692
	#N/A	0.0661236	-0.134493
	HP0626	0.0227584	-0.134407
	HP1067	-0.0267928	-0.133199
	HP1378	-0.0665784	-0.133063
	HP0497	0.0460021	-0.132809
	HP0139	-0.0357862	-0.132123
	HP0683	-0.0431999	-0.131272
	HP0247	-0.0207795	-0.130633
	jhp0037_1	-0.040675	-0.130488
	HELPY_1097	-0.0226834	-0.130441
	gene_276	-0.0493076	-0.129651
	HP0775	-0.0182934	-0.128929
	HP1422	-0.0121698	-0.128791
	HP0357	0.0359054	-0.128604
	HP1201	0.0182069	-0.128109
	HP0326_2	0.100709	-0.128093
	jhp1449	-0.0270868	-0.127299
	HELPY_1016	-0.0266459	-0.127266
	HPSH_02870	-0.0551416	-0.126363
	HP1413	0.176833	-0.126199
	jhp0564	0.0344975	-0.12594
	HP1210	0.0710762	-0.125107
	jhp1355	-0.0253239	-0.125035
	HP0973	0.0223323	-0.124892
	#N/A	0.0672257	-0.122765
	HP0615	0.0142124	-0.122741
	HP1359	0.0280033	-0.122548
	jhp1400	-0.0163953	-0.122498
	HP0714	-0.0668806	-0.122266
	HP1465	-0.0449848	-0.122106
	HP1490	0.0712135	-0.121681
	HP0666	-0.0298826	-0.121635
	HP1399	0.0413832	-0.121376
	HPPC_05465	-0.0248835	-0.121071
	HP1304	0.0220482	-0.120731
	HP0399	0.0107798	-0.120689
	HP0297	-0.0359341	-0.120493
	HP0690	-0.0191704	-0.120459
	HP0639	0.0545012	-0.119787
	jhp1192	-0.0328314	-0.119714
	HP0153	-0.0204868	-0.119441
	HP0528_3	-0.0266459	-0.118236
	jhp0935	-0.0242965	-0.11814
	HP0598	0.0724488	-0.117007
	jhp0562	0.057277	-0.116942
	HP0191	0.0243197	-0.116365
	HP0687	0.0285692	-0.115904
	HP1168	0.0738202	-0.115478
	HP1025	0.066537	-0.115513
	jhp0364	-0.075216	-0.114809
	#N/A	0.0607392	-0.114286
	#N/A	0.0716254	-0.114151
	HP0735	-0.0326838	-0.113956
	jhp0353	0.0231844	-0.113665
	HPAG1_1209	-0.0199016	-0.113565
	jhp0803	0.0387171	-0.113108
	jhp1120	0.0209111	-0.112319
	HP0952	0.113434	-0.11222
	HP0476	0.0140696	-0.111101
	HPB8_426	0.0174944	-0.110563
	HP0662	0.0450235	-0.110435
	HP0738	-0.0168331	-0.110391
	HELPY_0206	-0.0414171	-0.109714
	#N/A	-0.110137	-0.109142
	HP0156	-0.0326838	-0.109068
	HP0950	-0.0209258	-0.109015
	HP0238	-0.010861	-0.108463
	HP0301	-0.024003	-0.108419
	HPG27_452	-0.0402298	-0.107717
	HP1156	-0.0266459	-0.107557
	#N/A	-0.0640123	-0.106981
	HP0385	0.0405418	-0.105859
	HP1564	0.016211	-0.105703
	HP0403	0.0184918	-0.105372
	HP0233	-0.0156659	-0.104186
	HP0739	-0.0369699	-0.104195
	HP0159	0.0433445	-0.104074
	#N/A	-0.0622037	-0.103297
	HP0780	-0.0366739	-0.102543
	HP0581	-0.0281162	-0.102495
	HP0801	-0.101289	-0.101454
	#N/A	-0.0667295	-0.101117
	gene_228	0.0224744	-0.101077
	HP0098	0.0159257	-0.0999754
	HP0845	-0.0348991	-0.0999321
	HP1365	0.0411028	-0.0998692
	HP0562	-0.0446872	-0.0998771
	HP0669	0.0174944	-0.0997708
	HP1513	0.0159257	-0.0997156
	HP1147	-0.0458782	-0.0995187
	HP0169	0.0253123	-0.0994933
	#N/A	-0.0511002	-0.0994669
	HP1314	-0.0399332	-0.0994205
	HP1036	0.128821	-0.0988134
	jhp0302	0.0100637	-0.0985099
	jhp0981	0.0167815	-0.0982956
	HP0507	-0.0289991	-0.0982233
	jhp1410	-0.046772	-0.0978683
	#N/A	-0.0614507	-0.0979098
	HP0110	0.0223323	-0.0977228
	HP0396	0.0180644	-0.097637
	HELPY_0254	-0.0617519	-0.0974077
	HPAG1_1441	-0.0266459	-0.0970638
	HPG27_298	-0.0101344	-0.0964766
	HP0911	0.0367495	-0.0956738
	HP0518	-0.0207795	-0.0952944
	jhp0812	-0.0158117	-0.0948526
	HP0199	0.121281	-0.0946158
	#N/A	0.0462815	-0.0945534
	HP0660	0.0354831	-0.0945125
	HP1552	0.0350608	-0.0943579
	jhp1060	-0.0126064	-0.0940762
	jhp0762	0.0585243	-0.0939729
	HP1421	-0.0248835	-0.0938755
	jhp0635	-0.0439433	-0.0915377
	jhp0805	0.0199154	-0.0914605
	HP0529	0.0347792	-0.0911434
	jhp1235	-0.0237097	-0.0911536
	jhp1127	0.0381552	-0.090791
	jhp1035	0.0226164	-0.0897635
	HP0663	0.0346383	-0.0889812
	HP0300	-0.0298826	-0.0883588
	#N/A	0.0458623	-0.0879938
	HPPC_02105	0.0167815	-0.0871918
	HP0574	0.0203422	-0.0871027
	HP0747	0.0170667	-0.0867112
	HP1545	-0.0201941	-0.0865489
	HP1452	0.0353424	-0.0862852
	#N/A	-0.0494569	-0.0859402
	jhp0751	-0.019609	-0.0852855
	jhp1357	-0.023563	-0.0844132
	HP0826	0.0133551	-0.0840817
	jhp0278_1	-0.0436459	-0.0840693
	jhp0766	0.0258793	-0.082617
	HP0388	-0.0545421	-0.0823531
	jhp0485	-0.0128975	-0.0805519
	HP1282	0.045443	-0.0804268
	jhp0853	-0.0123153	-0.0802327
	HP1529	-0.0165412	-0.0795449
	HP0623	-0.0203404	-0.0792149
	HP0034	-0.0433485	-0.0786313
	HP1090	-0.0247367	-0.0776078
	#N/A	-0.0822246	-0.0770569
	HP1125	-0.0206331	-0.0763541
	jhp1215	-0.0259113	-0.0760362
	#N/A	0.222557	-0.0758431
	HP1309	-0.0127519	-0.0756604
	HP0097	0.0184918	-0.0755767
	gene_585	0.0304067	-0.0753571
	jhp1026	-0.0092629	-0.0746657
	HP0283	0.0127832	-0.0740921
	HP0730	-0.0808506	-0.0724518
	HELPY_0136	-0.0260582	-0.0720777
	HP0323	-0.0146453	-0.0712226
	#N/A	0.0600474	-0.0709782
	HELPY_0641	0.0422241	-0.0703544
	HP1360	0.0342157	-0.0703814
	jhp0752	0.0413832	-0.070129
	HP0994	-0.0150826	-0.0699328
	HP0321	0.0154976	-0.0693048
	HELPY_0394	0.026021	-0.0687659
	HELPY_0340	0.0999011	-0.0686962
	HP1506	0.023894	-0.0686778
	HP0864	0.0224744	-0.0684956
	HP0002	0.0149265	-0.0684621
	HPP12_0550	0.0169241	-0.0680766
	HP1127	-0.0478156	-0.0677424
	HELPY_0438	-0.0622037	-0.0676079
	gene_594	-0.0181473	-0.0672523
	HP1050	-0.0304719	-0.0670693
	HELPY_0259	-0.0111517	-0.0669781
	HP0979	-0.0110064	-0.0668661
	HP0934	0.0363275	-0.0666494
	HP1084	0.0144981	-0.0666879
	jhp0539	-0.0146453	-0.0660643
	HP0177	-0.0124608	-0.0657559
	jhp0158	-0.0200478	-0.0654978
	HP0604	-0.011588	-0.0651031
	HP1526	0.0350608	-0.0648758
	HELPY_0277	0.0201999	-0.0645042
	HP1001	0.0172093	-0.0643684
	HP0687	0.0154976	-0.0643763
	jhp1396	0.0582472	-0.0642811
	HP1509	0.045443	-0.063818
	HP0877	-0.0696033	-0.0635097
	HP0141	-0.0320936	-0.0632192
	HP1584	-0.0328314	-0.0622107
	jhp0488	-0.0944951	-0.0622476
	HP1502	-0.0191704	-0.0618766
	#N/A	0.120485	-0.061803
	HP0818_2	0.0926134	-0.0616185
	HP1183	-0.0381545	-0.0615037
	jhp0005	0.0133551	-0.060901
	jhp0849	0.0100637	-0.0604232
	HELPY_0029	-0.0182934	-0.0601513
	HP1266	-0.0067967	-0.0595736
	HP0138	0.00848689	-0.059158
	jhp1018	0.0347792	-0.0574472
	jhp0636	-0.0136255	-0.0568924
	jhp1150	-0.0089726	-0.0562384
	HP1357	0.0169241	-0.0553582
	HP0977	-0.0112971	-0.0552584
	HP0154	0.0113525	-0.0545751
	HP1538	-0.0105703	-0.0545928
	jhp0569	0.00920383	-0.0542731
	jhp0561	0.0104934	-0.0541251
	HP0580	0.0285692	-0.0540424
	HP0198	-0.0137711	-0.0538014
	HP1226	-0.0153742	-0.0527737
	HP1010	-0.0096986	-0.0515444
	jhp0115	-0.0140625	-0.0513547
	HP0740	0.010923	-0.0512179
	HP1441	0.00906047	-0.051153
	jhp0823	0.0255958	-0.0500039
	HP0170	0.00891709	-0.0499119
	#N/A	0.0368901	-0.0496659
	HELPY_1502	-0.0140625	-0.0492884
	jhp1289	0.00820001	-0.0489962
	HP0160	-0.0088274	-0.0490143
	HP1032	0.0116388	-0.0486669
	HP1114	-0.0220973	-0.0486416
	HP0195	0.00906047	-0.0480521
	HP1573	0.0174944	-0.0474167
	HP0500	0.00547185	-0.0473701
	HP0727	-0.0187318	-0.0466021
	HP1459	0.0169241	-0.0465518
	#N/A	0.0875986	-0.0460911
	HP1532	-0.0085371	-0.0460292
	HP1028	0.0150693	-0.045948
	jhp1325	0.0103502	-0.0456424
	HP0086	-0.006217	-0.0454915
	HP0006	0.00877371	-0.0438624
	jhp1005	-0.0300299	-0.043719
	jhp1230	-0.0107156	-0.0432213
	HP0372	0.0209111	-0.0429888
	jhp0585	-0.0215115	-0.042971
	HP1237	-0.0137711	-0.0422333
	HP1312	0.0122111	-0.0421444
	jhp0365	-0.0133342	-0.0416402
	HP1484	0.0156403	-0.0415737
	HP0978	0.00561557	-0.0415198
	HELPY_1147	-0.0110064	-0.0411223
	HP0282	0.0211954	-0.0407645
	jhp0904	-0.0133342	-0.0406089
	HP0776	0.0110662	-0.0404731
	HP1476	-0.0131886	-0.0399413
	HELPY_0247	-0.0190242	-0.0388529
	HP0275	0.00547185	-0.0387979
	jhp1163	0.0140696	-0.0386648
	HP0557	0.0071955	-0.038286
	HP1031	-0.0223904	-0.0379318
	HP1012	0.00547185	-0.0378308
	HP1435	0.0103502	-0.0375438
	HELPY_0452	0.0143553	-0.0373563
	HP1267	0.0127832	-0.0372516
	HP0496	-0.0201941	-0.0368319
	HELPY_0386	0.013498	-0.0367754
	HP0762	0.0236102	-0.0364426
	HPB8_216	0.0110662	-0.0362618
	jhp1138	-0.0242965	-0.035683
	HP0840	0.00748258	-0.0339701
	HP0136	-0.0063619	-0.0333785
	HP0117	-0.0123153	-0.0331303
	HELPY_0517	-0.0076666	-0.0325974
	jhp1178	0.00604663	-0.032509
	HPSH_04265	-0.0102797	-0.0320474
	HP0972	0.00561557	-0.0316065
	HP1077	0.0102069	-0.0313741
	jhp1202	-0.0180013	-0.0307476
	HP1551	0.0143553	-0.030667
	HP0576	-0.0069416	-0.0305197
	jhp0984	0.0040339	-0.0304591
	HP0942	-0.0152284	-0.0296842
	HELPY_0736	0.00820001	-0.0292386
	jhp1010	0.00662118	-0.0290169
	HP0955	-0.0140625	-0.0280276
	HELPY_1075	0.0409626	-0.0280004
	HP0148	-0.0153742	-0.0276143
	HP0599	0.00417776	-0.0270956
	jhp0151	-0.0056375	-0.0270308
	jhp1177	-0.0047688	-0.0267104
	HP1152	-0.0037559	-0.0264827
	HP0832	-0.0040452	-0.0265117
	HP1058	0.00676478	-0.0261185
	gene_568	-0.0076666	-0.026085
	HP0387	-0.0117334	-0.0259295
	#N/A	-0.0207795	-0.0255199
	HP0786	-0.0023102	-0.0253784
	HP0468	-0.0036113	-0.0253657
	HP1129	0.0142124	-0.0252467
	jhp0435	-0.0124608	-0.0246748
	HP1405	0.0129262	-0.024346
	HP1418	0.0114956	-0.0231972
	HP0211	0.00733905	-0.0230279
	HP1213	-0.0034666	-0.0228937
	HP0828	-0.0063619	-0.0221468
	HPB8_698	-0.0091177	-0.0220694
	HPG27_255	-0.0143539	-0.0218663
	jhp0116	-0.0052031	-0.0216699
	#N/A	0.0164963	-0.0215496
	jhp0536	0.012068	-0.0209346
	HP1527	-0.010861	-0.020673
	jhp0594	-0.0025992	-0.0205242
	#N/A	-0.0273809	-0.0205322
	#N/A	0.0391384	-0.020396
	HP0108	-0.0092629	-0.0203222
	HP1497	0.00662118	-0.0201916
	HP0070	0.00475306	-0.0199525
	HP1024	-0.0037559	-0.0198831
	HP0299	0.0107798	-0.0198604
	#N/A	-0.0244432	-0.0194334
	#N/A	0.0133551	-0.0193189
	HP0527_2	-0.0117334	-0.0193172
	HP0471	0.00992041	-0.0190604
	jhp0456	0.00331439	-0.0188788
	HP1294	0.00273852	-0.0187473
	HP0130	-0.0027437	-0.0184827
	jhp1403	0.00733905	-0.0181622
	HP1102	-0.003322	-0.0181583
	HP0028	-0.0043346	-0.0174412
	HELPY_0188	0.00317044	-0.0173823
	HP1208	0.0094905	-0.0173391
	#N/A	0.0405418	-0.0170701
	HP0490	0.0193461	-0.0168568
	jhp0072	-0.0081018	-0.0167061
	HP1245	0.00446544	-0.0165231
	HP0616_1	0.00475306	-0.0164789
	HP1065	-0.011588	-0.0164501
	jhp1125	-0.0036113	-0.0159473
	#N/A	0.0281448	-0.0152947
	gene_915	0.0040339	-0.0149977
	HP0958	-0.0034666	-0.0149609
	HP0862	-0.0163953	-0.0148259
	HP0182	-0.0028883	-0.0144495
	HELPY_1435	0.00273852	-0.0127612
	jhp0977	0.00345832	-0.0125877
	HP0246	-0.0037559	-0.012595
	HP1434	0.00446544	-0.012102
	HPB8_647	-0.0073766	-0.0121286
	HPG27_1422	-0.0065068	-0.0119546
	HP0567	0.00633393	-0.0117175
	#N/A	-0.0137711	-0.011308
	HP0772	0.0104934	-0.0105383
	HP0020	0.00230647	-0.0100201
	HP1470_2	-0.0024547	-0.0100204
	HP1005	-0.0039005	-0.0098959
	jhp1183	-0.0014434	-0.0098079
	HPB8_203	0.00575927	-0.0088414
	jhp1058	-0.004624	-0.0084713
	jhp0409	-0.0017323	-0.008305
	HP1339	0.00288251	-0.0082207
	HP0791	-0.0008659	-0.0071753
	HP1299	0.00317044	-0.0071487
	HP1347	-0.0043346	-0.0064222
	HP0119	0.00331439	-0.0055539
	HP1376	-0.0011546	-0.0052302
	HP1223	-0.0018767	-0.0052485
	HP0804_1	0.00072117	-0.00487
	jhp1180	0.00158609	-0.0048467
	HP0381	-0.0028883	-0.0045191
	HP0898	0.00230647	-0.0045104
	HP0606	0.00072117	-0.0039992
	HELPY_0489	0.00072117	-0.003886
	HP0624	-0.0007215	-0.0025659
	HP0814	-0.0007215	-0.00236
	HP1068	0.00115369	-0.0022157
	HP0370	0.00028851	-0.0019234
	jhp1050	0.00043274	-0.0008057
	jhp0548	-0.0001443	-0.0008363
	HPP12_1088	0.00057696	-0.0007553
	HELPY_0821	0.00043274	-0.0007174
	HELPY_0341	0	0
	HPSH_07790	1.2661
	#N/A	1.04285
	#N/A	1.00072
	#N/A	0.972104
	#N/A	0.846634
	HP1487	0.629939
	HELPY_1303	0.602647
	HP0074	0.584674
	#N/A	0.562181
	HP1364	0.544386
	#N/A	0.486663
	jhp1135	0.458487
	#N/A	0.445833
	#N/A	0.439995
	HP0587	0.435095
	jhp1404	0.35095
	jhp0869	0.346078
	#N/A	0.342213
	#N/A	0.335598
	gene_1352	0.320658
	gene_863	0.302524
	HP0750	0.301002
	#N/A	0.300885
	HELPY_0420	0.276794
	HP1140	0.265077
	#N/A	0.256407
	HELPY_1119	0.252295
	HP1249	0.246226
	gene_278	0.228726
	gene_165	0.218595
	HP0897	0.208268
	HP1553	0.207518
	#N/A	0.192068
	HP0018	0.189287
	HELPY_0293	0.176833
	HP0215	0.175812
	jhp1488	0.163885
	#N/A	0.152118
	HP0443	0.15004
	HP0724	0.14952
	HP0424	0.147176
	HP0749	0.146786
	HP0021	0.134221
	HPG27_73	0.120617
	HP1080	0.115033
	HP1089_2	0.109294
	HP1260	0.0949117
	#N/A	0.0943712
	HP1185	0.0909889
	HP0709	0.0893625
	HP1150	0.0878701
	#N/A	0.0806577
	#N/A	0.0799754
	HP1214	0.0786098
	HP1269	0.0783366
	HP0190	0.0746424
	HP0895	0.0729976
	#N/A	0.0650208
	HP0316	0.0574156
	#N/A	0.0531113
	#N/A	0.0526941
	#N/A	0.0503275
	#N/A	0.047678
	#N/A	0.0419438
	jhp1492	0.0408223
	jhp0311	0.0340748
	gene_1340	0.0321008
	#N/A	0.0137838
	HP1394	0.0124972
	#N/A	-0.0008659
	#N/A	-0.0020212
	HP1240	-0.0047688
	#N/A	-0.0078117
	HP1251	-0.0096986
	#N/A	-0.0102797
	HELPY_1571	-0.0105703
	jhp0134	-0.0112971
	gene_705	-0.0124608
	HP0933	-0.0136255
	#N/A	-0.0161035
	HP0133	-0.0174171
	#N/A	-0.0177091
	HP0180	-0.0216579
	HELPY_0393	-0.0518477
	#N/A	-0.0545421
	HP0327	-0.0549917
	#N/A	-0.0613002
	#N/A	-0.0646157
	jhp0577	-0.0715728
	#N/A	-0.0715728
	HP1203a	-0.075368
	HELPY_1226	-0.0773454
	jhp0961	-0.0802404
	#N/A	-0.0805455
	HP1180	-0.0819191
	HP1148	-0.0914176
	HP0258	-0.0923402
	#N/A	-0.0964989
	#N/A	-0.101289
	HP0272	-0.102218
	gene_583	-0.117005
	HP1055	-0.117161
	#N/A	-0.123906
	#N/A	-0.130681
	#N/A	-0.130839
	HP1039	-0.140985
	HELPY_0368	-0.142258
	HP0959	-0.143851
	#N/A	-0.152484
	HP0991	-0.168447
	HP0236	-0.174784
	#N/A	-0.180659
	jhp0640	-0.183933
	#N/A	-0.185573
	HP0718	-0.19281
	HELPY_1050	-0.201576
	#N/A	-0.205397
	jhp0316	-0.211064
	jhp0571	-0.215412
	#N/A	-0.230398
	HP0265	-0.232261
	#N/A	-0.235484
	jhp1032	-0.238715
	#N/A	-0.243489
	#N/A	-0.250509
	HP1086	-0.305967
	#N/A	-0.308287
	HP1160	-0.310075
	#N/A	-0.317427
	#N/A	-0.324997
	HP0758	-0.328254
	#N/A	-0.331336
	#N/A	-0.338068
	HP0288	-0.339163
	jhp0407	-0.340075
	HPP12_1353	-0.340989
	jhp0045	-0.359564
	#N/A	-0.388356
	jhp0036	-0.400682
	#N/A	-0.414653
	#N/A	-0.415422
	HP0383	-0.431287
	#N/A	-0.468132
	jhp0130	-0.510457
	#N/A	-0.592049
	#N/A	-0.725947
	HP0498	-0.767339
	HPAG1_1382	-1.10998
	HP0368
	jhp1397
	jhp0255
	HP0833
	HP0761
	HPAG1_0511
	#N/A
	#N/A
	#N/A
	#N/A
	#N/A
	#N/A
	#N/A
	#N/A
	#N/A
	HP0063
	#N/A
	jhp0625
	#N/A
	#N/A
	#N/A
	#N/A
	#N/A
	#N/A
	#N/A
	#N/A
	jhp1262
	#N/A
	#N/A
	#N/A
	#N/A
	#N/A
	#N/A
	#N/A
	#N/A
	#N/A
	#N/A
	#N/A
	HP0843
	#N/A
	#N/A
	#N/A
	#N/A
	jhp0415
	#N/A
	HP0313
	#N/A
	#N/A
	#N/A
	#N/A
	#N/A
	#N/A
	#N/A
	HP0918
	HPSJM_06895
	#N/A
	#N/A
	#N/A
	#N/A
	#N/A
	jhp0533
	HP0312
	#N/A
	#N/A
	#N/A
	#N/A
	#N/A

## Sheet: Figure 3a
Figure 3a

## Sheet: Figure 3e
Figure 3e

## Sheet: Figure 3i
Figure 3i

## Sheet: Figure 4a
Figure 4a
	WT	Δhpnc4160-hpnc4170	Δhpnc4160-hpnc4170 / pHel2-hpnc4160	NB-cagA
	6074.77	50583.7	4561.4	29516.9
	10626.7	53765.4	11403.5	34400
	9896.19	19386	2888.89	55581.9
	20555.6	134768	3132.53	18571.4
	5735.29	106452	1176.47	15400.7

[truncated: 35 more sheets: Figure 4b, Figure 4c, Figure 5a, Figure 5b, Figure 6a, Figure 6b, Supplementary Fig 1a, Supplementary Fig 1c, Supplementary Fig 2d, Supplementary Fig 2e, Supplementary Fig 2f, Supplementary Fig 3a, Supplementary Fig 3b, Supplementary Fig 3c, Supplementary Fig 3d, Supplementary Fig 3e, Supplementary Fig 3f, Supplementary Fig 3g, Supplementary Fig 3h, Supplementary Fig 5a …]
